# Supplementary material for: Photobactericidal activity activated by thiolated gold nanoclusters at low flux levels of white light
Source: Nat Commun. 2020 Mar 5;11:1207. doi: 10.1038/s41467-020-15004-6 (PMC7057968; doi:10.1038/s41467-020-15004-6)
Supplement: Supplementary file 4 — Source Data [file 41467_2020_15004_MOESM4_ESM.xlsx]

## Sheet: Fig 1a
Wavelength (nm)	Absorbance
177.87	0
178.26	0
178.64	0
179.03	0.24752
179.41	0
179.79	0.55143
180.18	0
180.56	-0.39164
180.95	-1.94254
181.33	0
181.71	0
182.1	0
182.48	0
182.86	0
183.25	0
183.63	0
184.01	0
184.4	2.165
184.78	1.48511
185.16	1.49764
185.55	1.35665
185.93	1.57597
186.31	1.25012
186.7	0.96187
187.08	1.11853
187.46	1.02454
187.85	0.94934
188.23	1.06213
188.61	0.98067
189	1.03393
189.38	1.10286
189.76	0.9838
190.14	1.00887
190.53	1.00887
190.91	1.07467
191.29	1.1154
191.68	1.00574
192.06	0.97127
192.44	1.06527
192.82	1.012
193.21	1.04333
193.59	1.03393
193.97	0.9932
194.36	1.00887
194.74	0.9838
195.12	0.93054
195.5	0.94621
195.89	0.9932
196.27	1.0496
196.65	1.059
197.03	0.94621
197.42	1.0684
197.8	1.06527
198.18	1.08407
198.56	1.0872
198.95	1.07467
199.33	1.10913
199.71	1.10286
200.09	1.10913
200.47	1.11853
200.86	1.14986
201.24	1.09973
201.62	1.05273
202	1.03707
202.38	0.9932
202.77	1.03707
203.15	0.98067
203.53	1.08093
203.91	1.03393
204.29	1.06527
204.68	1.07153
205.06	1.1342
205.44	1.12793
205.82	1.08093
206.2	1.05273
206.58	1.00887
206.97	1.13733
207.35	1.15299
207.73	1.16239
208.11	1.18746
208.49	1.27832
208.87	1.26892
209.26	1.17806
209.64	1.21252
210.02	1.25639
210.4	1.30025
210.78	1.27519
211.16	1.30965
211.54	1.37545
211.93	1.35351
212.31	1.48511
212.69	1.46317
213.07	1.51644
213.45	1.45064
213.83	1.49451
214.21	1.44751
214.59	1.5227
214.97	1.62923
215.36	1.70443
215.74	1.76396
216.12	1.82975
216.5	1.92061
216.88	1.98641
217.26	2.0804
217.64	2.26526
218.02	2.30599
218.4	2.40938
218.78	2.53157
219.16	2.73523
219.54	2.82922
219.92	2.95141
220.31	3.02034
220.69	3.15193
221.07	3.22713
221.45	3.27413
221.83	3.37125
222.21	3.47778
222.59	3.55924
222.97	3.62817
223.35	3.73783
223.73	3.82243
224.11	3.92269
224.49	3.98535
224.87	4.01668
225.25	4.07308
225.63	4.13887
226.01	4.15454
226.39	4.2266
226.77	4.24853
227.15	4.3018
227.53	4.36759
227.91	4.44905
228.29	4.43652
228.67	4.53051
229.05	4.49918
229.43	4.59318
229.81	4.55558
230.19	4.54931
230.57	4.54931
230.95	4.58691
231.33	4.64644
231.71	4.72164
232.09	4.63078
232.47	4.64644
232.85	4.63391
233.23	4.60571
233.61	4.62451
233.99	4.70597
234.37	4.72164
234.74	4.73104
235.12	4.70597
235.5	4.78117
235.88	4.80623
236.26	4.87829
236.64	4.92216
237.02	4.96289
237.4	4.96602
237.78	5.00988
238.16	5.06628
238.54	5.11014
238.92	5.14148
239.3	5.12268
239.67	5.03808
240.05	5.01928
240.43	5.00049
240.81	5.01302
241.19	4.95662
241.57	4.97542
241.95	4.94722
242.33	4.98795
242.71	4.98482
243.08	5.06941
243.46	5.12268
243.84	5.12268
244.22	5.15401
244.6	5.15714
244.98	5.12581
245.36	5.21667
245.73	5.19161
246.11	5.22607
246.49	5.248
246.87	5.35453
247.25	5.37646
247.63	5.32946
248	5.25114
248.38	5.21667
248.76	5.14461
249.14	5.12268
249.52	5.12894
249.9	5.14148
250.27	5.20414
250.65	5.2292
251.03	5.26054
251.41	5.34826
251.79	5.44226
252.16	5.48925
252.54	5.45166
252.92	5.43912
253.3	5.50805
253.67	5.56132
254.05	5.58951
254.43	5.59265
254.81	5.64278
255.19	5.61145
255.56	5.59578
255.94	5.58638
256.32	5.55505
256.7	5.56132
257.07	5.53312
257.45	5.55192
257.83	5.52685
258.21	5.58951
258.58	5.63338
258.96	5.62711
259.34	5.71797
259.72	5.7587
260.09	5.8151
260.47	5.81197
260.85	5.90283
261.22	5.94669
261.6	5.93729
261.98	6.11901
262.36	6.09708
262.73	6.18168
263.11	6.15975
263.49	6.18168
263.86	6.17854
264.24	6.20048
264.62	6.3164
264.99	6.28194
265.37	6.20674
265.75	6.25374
266.13	6.25687
266.5	6.21614
266.88	6.26314
267.26	6.34147
267.63	6.26627
268.01	6.35713
268.38	6.2976
268.76	6.26941
269.14	6.30074
269.51	6.26941
269.89	6.2788
270.27	6.18794
270.64	6.15035
271.02	6.21928
271.4	6.13155
271.77	6.15348
272.15	6.13468
272.52	6.21928
272.9	6.17228
273.28	6.24434
273.65	6.23181
274.03	6.21928
274.41	6.25061
274.78	6.22554
275.16	6.26314
275.53	6.25374
275.91	6.26314
276.29	6.26941
276.66	6.25374
277.04	6.29447
277.41	6.35087
277.79	6.46993
278.16	6.31327
278.54	6.3164
278.92	6.26314
279.29	6.19734
279.67	6.17541
280.04	6.12841
280.42	6.21614
280.79	6.18168
281.17	6.14408
281.54	6.13781
281.92	6.15975
282.29	6.20048
282.67	6.17541
283.05	6.13781
283.42	6.08768
283.8	6.07202
284.17	6.10335
284.55	6.14408
284.92	6.23807
285.3	6.29134
285.67	6.35087
286.05	6.26941
286.42	6.307
286.8	6.29447
287.17	6.3352
287.55	6.30387
287.92	6.24434
288.3	6.25061
288.67	6.20048
289.04	6.21928
289.42	6.25687
289.79	6.25687
290.17	6.19734
290.54	6.15035
290.92	6.06575
291.29	6.05009
291.67	6.04069
292.04	5.97176
292.42	6.02815
292.79	5.99996
293.16	5.98429
293.54	6.03755
293.91	6.08455
294.29	6.15035
294.66	6.13781
295.04	6.11901
295.41	6.03129
295.78	6.01562
296.16	6.01249
296.53	6.10648
296.91	6.08142
297.28	6.07202
297.65	6.10648
298.03	6.09082
298.4	6.14721
298.78	6.21928
299.15	6.23181
299.52	6.21301
299.9	6.22867
300.27	6.20988
300.65	6.25687
301.02	6.2788
301.39	6.3446
301.77	6.36653
302.14	6.3916
302.51	6.44799
302.89	6.43859
303.26	6.41666
303.63	6.43233
304.01	6.4198
304.38	6.44486
304.75	6.3822
305.13	6.34773
305.5	6.31954
305.87	6.27567
306.25	6.24747
306.62	6.30074
306.99	6.23494
307.37	6.17228
307.74	6.14721
308.11	6.10648
308.48	6.10648
308.86	6.14095
309.23	6.10335
309.6	6.01875
309.98	5.96549
310.35	5.93416
310.72	5.98116
311.09	5.97489
311.47	6.01875
311.84	6.04069
312.21	6.07828
312.59	6.11275
312.96	6.13781
313.33	6.11901
313.7	6.13155
314.08	6.12841
314.45	6.11275
314.82	6.08142
315.19	6.18481
315.56	6.16288
315.94	6.20674
316.31	6.10022
316.68	6.08455
317.05	6.04695
317.43	6.00622
317.8	5.91223
318.17	5.86523
318.54	5.88716
318.91	5.8527
319.29	5.88716
319.66	5.89656
320.03	5.90596
320.4	5.88716
320.77	5.84643
321.15	5.84643
321.52	5.81197
321.89	5.8527
322.26	5.79317
322.63	5.78064
323	5.80257
323.38	5.8151
323.75	5.8151
324.12	5.7963
324.49	5.78064
324.86	5.76184
325.23	5.73364
325.6	5.75244
325.98	5.77124
326.35	5.7681
326.72	5.76497
327.09	5.77124
327.46	5.7493
327.83	5.7963
328.2	5.7869
328.57	5.78064
328.94	5.7681
329.32	5.81197
329.69	5.77124
330.06	5.79004
330.43	5.75244
330.8	5.76497
331.17	5.73991
331.54	5.72424
331.91	5.68038
332.28	5.70857
332.65	5.68978
333.02	5.64904
333.39	5.60518
333.77	5.57698
334.14	5.54252
334.51	5.51745
334.88	5.50179
335.25	5.51432
335.62	5.47359
335.99	5.46106
336.36	5.46106
336.73	5.42033
337.1	5.38586
337.47	5.36706
337.84	5.31067
338.21	5.3138
338.58	5.2856
338.95	5.295
339.32	5.3232
339.69	5.29187
340.06	5.27933
340.43	5.23547
340.8	5.21041
341.17	5.20414
341.54	5.16967
341.91	5.15714
342.28	5.17281
342.65	5.17594
343.02	5.16028
343.39	5.12268
343.76	5.06315
344.13	5.07568
344.5	5.04435
344.87	5.03495
345.24	5.00988
345.61	5.04748
345.98	5.03182
346.35	5.03808
346.71	5.01928
347.08	5.03182
347.45	5.02242
347.82	4.98795
348.19	4.97855
348.56	4.99109
348.93	5.00362
349.3	5.04122
349.67	5.02868
350.04	5.01302
350.41	4.98795
350.78	4.99735
351.14	4.95036
351.51	4.98795
351.88	4.99735
352.25	5.01615
352.62	5.01302
352.99	4.99422
353.36	5.00362
353.73	4.99109
354.09	4.95975
354.46	4.95036
354.83	4.94096
355.2	4.93782
355.57	4.97229
355.94	4.97229
356.31	4.99422
356.67	4.99735
357.04	4.93469
357.41	4.88769
357.78	4.85949
358.15	4.82503
358.51	4.79996
358.88	4.7655
359.25	4.74983
359.62	4.7185
359.99	4.69657
360.36	4.64957
360.72	4.64331
361.09	4.57751
361.46	4.55245
361.83	4.50545
362.19	4.47099
362.56	4.47725
362.93	4.47412
363.3	4.48038
363.67	4.47725
364.03	4.45845
364.4	4.44905
364.77	4.43965
365.14	4.43652
365.5	4.42086
365.87	4.42712
366.24	4.42399
366.61	4.44279
366.97	4.42712
367.34	4.42399
367.71	4.40832
368.08	4.38012
368.44	4.35819
368.81	4.34253
369.18	4.32686
369.54	4.32999
369.91	4.32686
370.28	4.32373
370.65	4.33626
371.01	4.33313
371.38	4.32373
371.75	4.28926
372.11	4.25793
372.48	4.26733
372.85	4.2548
373.21	4.26107
373.58	4.2454
373.95	4.236
374.31	4.21093
374.68	4.1984
375.05	4.189
375.41	4.1702
375.78	4.15454
376.15	4.12947
376.51	4.12007
376.88	4.12007
377.24	4.10754
377.61	4.10128
377.98	4.08874
378.34	4.09188
378.71	4.10128
379.08	4.10128
379.44	4.08248
379.81	4.08248
380.17	4.08874
380.54	4.08874
380.91	4.08561
381.27	4.07621
381.64	4.09501
382	4.07621
382.37	4.07621
382.74	4.09501
383.1	4.11381
383.47	4.10128
383.83	4.10754
384.2	4.08248
384.56	4.09188
384.93	4.10128
385.29	4.09814
385.66	4.08874
386.03	4.07308
386.39	4.07308
386.76	4.07308
387.12	4.05428
387.49	4.04488
387.85	4.02295
388.22	4.00101
388.58	3.97595
388.95	3.96655
389.31	3.95402
389.68	3.95402
390.04	3.93835
390.41	3.93209
390.77	3.93522
391.14	3.92582
391.5	3.91015
391.87	3.88822
392.23	3.88196
392.6	3.87569
392.96	3.89762
393.33	3.87569
393.69	3.86942
394.06	3.86629
394.42	3.86002
394.78	3.85689
395.15	3.84436
395.51	3.84122
395.88	3.84122
396.24	3.83496
396.61	3.82869
396.97	3.82869
397.34	3.82869
397.7	3.81303
398.06	3.80049
398.43	3.77543
398.79	3.79423
399.16	3.80363
399.52	3.78483
399.88	3.77856
400.25	3.76603
400.61	3.76603
400.98	3.7629
401.34	3.75036
401.7	3.74723
402.07	3.73783
402.43	3.73783
402.8	3.7347
403.16	3.72217
403.52	3.70023
403.89	3.7065
404.25	3.70023
404.61	3.6783
404.98	3.68143
405.34	3.68457
405.7	3.68143
406.07	3.67204
406.43	3.6501
406.79	3.64384
407.16	3.62817
407.52	3.61877
407.88	3.59371
408.25	3.58744
408.61	3.59371
408.97	3.59997
409.34	3.58431
409.7	3.55924
410.06	3.55924
410.42	3.54984
410.79	3.53104
411.15	3.52164
411.51	3.50598
411.88	3.50911
412.24	3.48405
412.6	3.46838
412.96	3.46212
413.33	3.47465
413.69	3.46212
414.05	3.44958
414.41	3.44332
414.78	3.44018
415.14	3.43705
415.5	3.42452
415.86	3.41825
416.22	3.41825
416.59	3.41512
416.95	3.40259
417.31	3.39005
417.67	3.39632
418.04	3.39005
418.4	3.37439
418.76	3.36499
419.12	3.35559
419.48	3.34619
419.85	3.33992
420.21	3.34619
420.57	3.34619
420.93	3.33366
421.29	3.32426
421.65	3.32112
422.02	3.31486
422.38	3.32426
422.74	3.33052
423.1	3.32426
423.46	3.32112
423.82	3.31172
424.19	3.28979
424.55	3.28353
424.91	3.26786
425.27	3.26786
425.63	3.24593
425.99	3.23966
426.35	3.24593
426.71	3.2522
427.08	3.2522
427.44	3.23966
427.8	3.22713
428.16	3.224
428.52	3.2146
428.88	3.22713
429.24	3.224
429.6	3.23026
429.96	3.22713
430.32	3.2428
430.68	3.23026
431.04	3.22713
431.41	3.23026
431.77	3.23026
432.13	3.2146
432.49	3.19267
432.85	3.19893
433.21	3.1958
433.57	3.1864
433.93	3.19893
434.29	3.19267
434.65	3.19267
435.01	3.18953
435.37	3.1864
435.73	3.18327
436.09	3.18327
436.45	3.18953
436.81	3.17387
437.17	3.177
437.53	3.18953
437.89	3.20207
438.25	3.20833
438.61	3.21146
438.97	3.22086
439.33	3.224
439.69	3.224
440.05	3.22713
440.41	3.22713
440.77	3.2428
441.13	3.2428
441.49	3.25533
441.85	3.24593
442.21	3.25533
442.57	3.2428
442.92	3.23653
443.28	3.23653
443.64	3.22713
444	3.22086
444.36	3.21146
444.72	3.20207
445.08	3.20207
445.44	3.19267
445.8	3.18953
446.16	3.1864
446.52	3.18953
446.88	3.17073
447.23	3.1864
447.59	3.18013
447.95	3.18013
448.31	3.18013
448.67	3.17387
449.03	3.17387
449.39	3.18013
449.75	3.17073
450.1	3.16447
450.46	3.15507
450.82	3.16133
451.18	3.15193
451.54	3.13627
451.9	3.1394
452.25	3.14254
452.61	3.13627
452.97	3.1394
453.33	3.14567
453.69	3.14254
454.05	3.13627
454.4	3.11747
454.76	3.10807
455.12	3.1018
455.48	3.09554
455.84	3.09554
456.19	3.08301
456.55	3.07674
456.91	3.08301
457.27	3.07361
457.62	3.06734
457.98	3.05481
458.34	3.05167
458.7	3.03288
459.06	3.02661
459.41	3.01721
459.77	3.02034
460.13	3.00781
460.49	3.01094
460.84	3.00154
461.2	2.99528
461.56	2.98901
461.91	2.97961
462.27	2.96395
462.63	2.95455
462.99	2.94828
463.34	2.93262
463.7	2.92322
464.06	2.91382
464.41	2.89502
464.77	2.88562
465.13	2.87935
465.48	2.86682
465.84	2.84802
466.2	2.84175
466.55	2.82609
466.91	2.81669
467.27	2.81042
467.62	2.80102
467.98	2.79789
468.34	2.77909
468.69	2.77596
469.05	2.76343
469.41	2.75716
469.76	2.75089
470.12	2.74149
470.48	2.73209
470.83	2.72583
471.19	2.72583
471.54	2.71643
471.9	2.70703
472.26	2.70076
472.61	2.69763
472.97	2.69136
473.32	2.68196
473.68	2.67883
474.04	2.6757
474.39	2.66003
474.75	2.66003
475.1	2.6475
475.46	2.6475
475.81	2.63497
476.17	2.6287
476.53	2.62557
476.88	2.62243
477.24	2.61617
477.59	2.6193
477.95	2.6099
478.3	2.60364
478.66	2.59424
479.01	2.5911
479.37	2.5817
479.72	2.5817
480.08	2.5723
480.43	2.57544
480.79	2.5723
481.14	2.56604
481.5	2.55977
481.85	2.55037
482.21	2.54097
482.56	2.53471
482.92	2.53157
483.27	2.52531
483.63	2.52217
483.98	2.51904
484.34	2.50964
484.69	2.50338
485.05	2.49711
485.4	2.49398
485.76	2.48771
486.11	2.47831
486.46	2.47518
486.82	2.46891
487.17	2.46578
487.53	2.46578
487.88	2.45951
488.24	2.45011
488.59	2.44698
488.94	2.44071
489.3	2.43758
489.65	2.43131
490.01	2.43131
490.36	2.41878
490.71	2.41251
491.07	2.40312
491.42	2.39685
491.78	2.39372
492.13	2.38745
492.48	2.37492
492.84	2.36552
493.19	2.35925
493.54	2.35612
493.9	2.35299
494.25	2.34045
494.6	2.33732
494.96	2.33105
495.31	2.32165
495.66	2.31852
496.02	2.31539
496.37	2.30912
496.72	2.30599
497.08	2.29972
497.43	2.29346
497.78	2.29032
498.14	2.28406
498.49	2.28092
498.84	2.27152
499.2	2.25899
499.55	2.25272
499.9	2.24333
500.25	2.23393
500.61	2.22766
500.96	2.21826
501.31	2.20886
501.66	2.19946
502.02	2.19006
502.37	2.1838
502.72	2.17753
503.07	2.16813
503.43	2.1556
503.78	2.1462
504.13	2.14307
504.48	2.1368
504.84	2.13053
505.19	2.12427
505.54	2.11487
505.89	2.10547
506.24	2.0992
506.6	2.08667
506.95	2.07727
507.3	2.06787
507.65	2.05534
508	2.04594
508.36	2.03967
508.71	2.03341
509.06	2.02401
509.41	2.01147
509.76	2.00207
510.11	1.99581
510.47	1.98328
510.82	1.97388
511.17	1.96761
511.52	1.95508
511.87	1.94568
512.22	1.93941
512.57	1.92688
512.93	1.91748
513.28	1.90808
513.63	1.89868
513.98	1.88928
514.33	1.87988
514.68	1.87048
515.03	1.86108
515.38	1.85168
515.73	1.84228
516.08	1.83288
516.44	1.82349
516.79	1.81409
517.14	1.80155
517.49	1.79215
517.84	1.78589
518.19	1.77649
518.54	1.77022
518.89	1.76082
519.24	1.75142
519.59	1.74202
519.94	1.73576
520.29	1.72322
520.64	1.71383
520.99	1.70443
521.34	1.69503
521.69	1.68249
522.04	1.67623
522.39	1.66683
522.74	1.6543
523.09	1.64803
523.44	1.63863
523.79	1.62923
524.14	1.61983
524.49	1.61043
524.84	1.60417
525.19	1.59477
525.54	1.5885
525.89	1.5791
526.24	1.57283
526.59	1.56657
526.94	1.5603
527.29	1.5509
527.64	1.54777
527.99	1.5415
528.34	1.53524
528.69	1.52897
529.04	1.51957
529.38	1.51017
529.73	1.50391
530.08	1.50077
530.43	1.49451
530.78	1.48511
531.13	1.47571
531.48	1.47257
531.83	1.46317
532.18	1.45691
532.53	1.45064
532.87	1.44438
533.22	1.43811
533.57	1.42871
533.92	1.42558
534.27	1.41618
534.62	1.40991
534.97	1.40051
535.31	1.39425
535.66	1.38798
536.01	1.38485
536.36	1.37858
536.71	1.37231
537.06	1.36605
537.4	1.36291
537.75	1.35665
538.1	1.35351
538.45	1.35038
538.8	1.34725
539.14	1.34098
539.49	1.33785
539.84	1.33472
540.19	1.33158
540.54	1.32845
540.88	1.32532
541.23	1.31592
541.58	1.31592
541.93	1.30965
542.27	1.30652
542.62	1.30025
542.97	1.29712
543.32	1.29085
543.66	1.28459
544.01	1.27832
544.36	1.27519
544.71	1.27205
545.05	1.26892
545.4	1.26265
545.75	1.25952
546.1	1.25325
546.44	1.24699
546.79	1.24386
547.14	1.24072
547.48	1.23759
547.83	1.23446
548.18	1.22819
548.52	1.22819
548.87	1.22506
549.22	1.22192
549.56	1.21566
549.91	1.20939
550.26	1.20312
550.6	1.19999
550.95	1.19686
551.3	1.19372
551.64	1.19372
551.99	1.18746
552.34	1.18433
552.68	1.17806
553.03	1.17493
553.37	1.17179
553.72	1.16553
554.07	1.16239
554.41	1.15613
554.76	1.15299
555.1	1.14986
555.45	1.14359
555.8	1.1342
556.14	1.13106
556.49	1.1248
556.83	1.11853
557.18	1.11226
557.52	1.10913
557.87	1.10913
558.22	1.10286
558.56	1.0966
558.91	1.09346
559.25	1.0872
559.6	1.08407
559.94	1.08093
560.29	1.0778
560.63	1.07467
560.98	1.07153
561.32	1.06527
561.67	1.06213
562.01	1.05587
562.36	1.05273
562.7	1.04647
563.05	1.0402
563.39	1.03707
563.74	1.0308
564.08	1.02454
564.43	1.0214
564.77	1.01514
565.12	1.00887
565.46	1.0026
565.81	0.99634
566.15	0.9932
566.5	0.98694
566.84	0.98067
567.18	0.97754
567.53	0.97127
567.87	0.96501
568.22	0.96187
568.56	0.95561
568.91	0.94934
569.25	0.94621
569.59	0.93994
569.94	0.93367
570.28	0.93054
570.63	0.92428
570.97	0.91801
571.31	0.91174
571.66	0.90861
572	0.90234
572.34	0.89921
572.69	0.89294
573.03	0.88668
573.38	0.88041
573.72	0.87414
574.06	0.86788
574.41	0.86161
574.75	0.85848
575.09	0.85221
575.44	0.84281
575.78	0.83968
576.12	0.83341
576.47	0.82715
576.81	0.82088
577.15	0.81462
577.49	0.80835
577.84	0.80522
578.18	0.79895
578.52	0.79582
578.87	0.78955
579.21	0.78642
579.55	0.78015
579.89	0.77388
580.24	0.77075
580.58	0.76449
580.92	0.75822
581.26	0.75509
581.61	0.75195
581.95	0.74882
582.29	0.74255
582.63	0.73942
582.98	0.73629
583.32	0.73315
583.66	0.72689
584	0.72375
584.35	0.72062
584.69	0.71436
585.03	0.71122
585.37	0.71122
585.71	0.70809
586.06	0.70496
586.4	0.70182
586.74	0.69556
587.08	0.69242
587.42	0.68929
587.76	0.68616
588.11	0.68302
588.45	0.67989
588.79	0.67676
589.13	0.67676
589.47	0.67362
589.81	0.67362
590.15	0.67049
590.5	0.66422
590.84	0.66109
591.18	0.65483
591.52	0.65483
591.86	0.65169
592.2	0.64856
592.54	0.64543
592.88	0.64229
593.22	0.63916
593.56	0.63603
593.91	0.63603
594.25	0.63289
594.59	0.62663
594.93	0.62349
595.27	0.62349
595.61	0.62036
595.95	0.62036
596.29	0.62036
596.63	0.61723
596.97	0.61409
597.31	0.61409
597.65	0.61096
597.99	0.60783
598.33	0.6047
598.67	0.60156
599.01	0.59843
599.35	0.59843
599.69	0.5953
600.03	0.59216
600.37	0.59216
600.71	0.58903
601.05	0.58903
601.39	0.5859
601.73	0.5859
602.07	0.5859
602.41	0.5859
602.75	0.5859
603.09	0.5859
603.43	0.58276
603.77	0.58276
604.11	0.58276
604.45	0.57963
604.79	0.57963
605.13	0.57963
605.47	0.57963
605.8	0.5765
606.14	0.5765
606.48	0.5765
606.82	0.57336
607.16	0.57336
607.5	0.57336
607.84	0.57023
608.18	0.57336
608.52	0.57023
608.86	0.57023
609.19	0.57336
609.53	0.57336
609.87	0.57023
610.21	0.57336
610.55	0.57336
610.89	0.5765
611.23	0.5765
611.56	0.5765
611.9	0.5765
612.24	0.57963
612.58	0.58276
612.92	0.58276
613.26	0.58276
613.59	0.5859
613.93	0.5859
614.27	0.5859
614.61	0.58903
614.95	0.59216
615.28	0.59216
615.62	0.5953
615.96	0.5953
616.3	0.59843
616.63	0.60156
616.97	0.60156
617.31	0.6047
617.65	0.60783
617.98	0.61096
618.32	0.61096
618.66	0.61409
619	0.61409
619.33	0.61723
619.67	0.62036
620.01	0.62036
620.35	0.62349
620.68	0.62349
621.02	0.62663
621.36	0.62976
621.69	0.63289
622.03	0.63603
622.37	0.63603
622.7	0.63916
623.04	0.63916
623.38	0.64229
623.71	0.64543
624.05	0.64856
624.39	0.64856
624.72	0.65169
625.06	0.65483
625.4	0.65796
625.73	0.65796
626.07	0.66109
626.41	0.66422
626.74	0.66422
627.08	0.66736
627.41	0.67049
627.75	0.67049
628.09	0.67362
628.42	0.67676
628.76	0.67676
629.09	0.67989
629.43	0.68302
629.77	0.68302
630.1	0.68616
630.44	0.68929
630.77	0.69556
631.11	0.69869
631.44	0.70182
631.78	0.70496
632.12	0.71122
632.45	0.71436
632.79	0.72062
633.12	0.72375
633.46	0.72689
633.79	0.73315
634.13	0.73629
634.46	0.74255
634.8	0.74569
635.13	0.74882
635.47	0.75195
635.8	0.75822
636.14	0.76135
636.47	0.76449
636.81	0.76762
637.14	0.77388
637.48	0.77702
637.81	0.77702
638.15	0.78015
638.48	0.78328
638.82	0.78642
639.15	0.79268
639.48	0.79582
639.82	0.80208
640.15	0.80208
640.49	0.80835
640.82	0.81148
641.16	0.81462
641.49	0.82088
641.82	0.82401
642.16	0.82715
642.49	0.83028
642.83	0.83655
643.16	0.83968
643.49	0.84281
643.83	0.84908
644.16	0.85221
644.5	0.85535
644.83	0.85848
645.16	0.86475
645.5	0.87101
645.83	0.87414
646.16	0.87728
646.5	0.88041
646.83	0.88354
647.16	0.88668
647.5	0.88981
647.83	0.89608
648.16	0.89921
648.5	0.90234
648.83	0.90548
649.16	0.90861
649.49	0.91488
649.83	0.91488
650.16	0.91801
650.49	0.92428
650.83	0.92741
651.16	0.93054
651.49	0.93367
651.82	0.93681
652.16	0.93994
652.49	0.94307
652.82	0.94621
653.15	0.94934
653.49	0.95247
653.82	0.95561
654.15	0.95561
654.48	0.95561
654.82	0.95247
655.15	0.94934
655.48	0.94934
655.81	0.95247
656.14	0.95247
656.48	0.95561
656.81	0.95874
657.14	0.96187
657.47	0.96501
657.8	0.96814
658.14	0.97127
658.47	0.97127
658.8	0.97441
659.13	0.98067
659.46	0.99007
659.79	0.99634
660.12	1.00574
660.46	1.00887
660.79	1.01514
661.12	1.01514
661.45	1.01827
661.78	1.0214
662.11	1.02454
662.44	1.02767
662.77	1.02767
663.1	1.02767
663.44	1.0308
663.77	1.0308
664.1	1.03393
664.43	1.03707
664.76	1.03707
665.09	1.0402
665.42	1.04333
665.75	1.04333
666.08	1.04647
666.41	1.04647
666.74	1.0496
667.07	1.0496
667.4	1.05273
667.73	1.05273
668.06	1.05587
668.39	1.05587
668.72	1.059
669.05	1.059
669.38	1.05587
669.71	1.059
670.04	1.059
670.37	1.059
670.7	1.059
671.03	1.06213
671.36	1.059
671.69	1.059
672.02	1.059
672.35	1.05587
672.68	1.059
673.01	1.059
673.34	1.06213
673.67	1.06213
674	1.06213
674.33	1.06213
674.66	1.06213
674.99	1.06527
675.32	1.06527
675.64	1.06527
675.97	1.06527
676.3	1.06527
676.63	1.0684
676.96	1.0684
677.29	1.0684
677.62	1.0684
677.95	1.06527
678.28	1.0684
678.6	1.06527
678.93	1.06527
679.26	1.06527
679.59	1.06213
679.92	1.06213
680.25	1.059
680.57	1.059
680.9	1.05587
681.23	1.05587
681.56	1.05587
681.89	1.05587
682.22	1.05587
682.54	1.05587
682.87	1.05587
683.2	1.05273
683.53	1.05273
683.86	1.0496
684.18	1.0496
684.51	1.0496
684.84	1.0496
685.17	1.0496
685.49	1.0496
685.82	1.04647
686.15	1.04333
686.48	1.04333
686.8	1.04333
687.13	1.04333
687.46	1.0402
687.78	1.03707
688.11	1.03393
688.44	1.03393
688.77	1.0308
689.09	1.02767
689.42	1.02454
689.75	1.02454
690.07	1.02454
690.4	1.0214
690.73	1.01827
691.05	1.01827
691.38	1.01514
691.71	1.012
692.03	1.00887
692.36	1.00574
692.69	1.0026
693.01	1.0026
693.34	1.0026
693.67	1.0026
693.99	0.99634
694.32	0.99634
694.64	0.99634
694.97	0.9932
695.3	0.99007
695.62	0.98694
695.95	0.9838
696.27	0.9838
696.6	0.98067
696.93	0.98067
697.25	0.98067
697.58	0.97754
697.9	0.97441
698.23	0.97127
698.55	0.96814
698.88	0.96814
699.21	0.96501
699.53	0.96187
699.86	0.95874
700.18	0.95874
700.51	0.95874
700.83	0.95874
701.16	0.95561
701.48	0.95561
701.81	0.94934
702.13	0.94934
702.46	0.94621
702.78	0.94307
703.11	0.94307
703.43	0.93994
703.76	0.93994
704.08	0.93994
704.41	0.93681
704.73	0.93367
705.05	0.93367
705.38	0.93054
705.7	0.92741
706.03	0.92741
706.35	0.92428
706.68	0.92114
707	0.91801
707.32	0.91488
707.65	0.91488
707.97	0.91174
708.3	0.90861
708.62	0.90861
708.94	0.90548
709.27	0.90234
709.59	0.90234
709.92	0.89921
710.24	0.89921
710.56	0.89608
710.89	0.89608
711.21	0.89608
711.53	0.89608
711.86	0.89294
712.18	0.88981
712.5	0.88668
712.83	0.88668
713.15	0.88354
713.47	0.88041
713.8	0.87728
714.12	0.87414
714.44	0.87101
714.77	0.86788
715.09	0.86788
715.41	0.86475
715.73	0.86161
716.06	0.85848
716.38	0.85221
716.7	0.85221
717.03	0.85221
717.35	0.84908
717.67	0.84595
717.99	0.84281
718.32	0.84281
718.64	0.83968
718.96	0.83968
719.28	0.83968
719.6	0.83655
719.93	0.83341
720.25	0.83341
720.57	0.83028
720.89	0.83028
721.21	0.82715
721.54	0.82401
721.86	0.82401
722.18	0.82088
722.5	0.82088
722.82	0.81775
723.15	0.81462
723.47	0.81462
723.79	0.81462
724.11	0.81148
724.43	0.80835
724.75	0.80835
725.07	0.80522
725.4	0.80835
725.72	0.80522
726.04	0.80208
726.36	0.79895
726.68	0.79895
727	0.79582
727.32	0.79582
727.64	0.79268
727.96	0.79268
728.28	0.78955
728.6	0.78955
728.93	0.78642
729.25	0.78642
729.57	0.78328
729.89	0.78015
730.21	0.77702
730.53	0.77702
730.85	0.77702
731.17	0.77702
731.49	0.77388
731.81	0.77388
732.13	0.77075
732.45	0.76762
732.77	0.76762
733.09	0.76449
733.41	0.76449
733.73	0.76135
734.05	0.75822
734.37	0.76135
734.69	0.75822
735.01	0.75822
735.33	0.75509
735.65	0.75509
735.97	0.75195
736.29	0.75195
736.61	0.74882
736.93	0.74882
737.24	0.74882
737.56	0.74569
737.88	0.74569
738.2	0.74569
738.52	0.74569
738.84	0.74569
739.16	0.74255
739.48	0.74255
739.8	0.73942
740.12	0.73942
740.44	0.73942
740.75	0.73629
741.07	0.73629
741.39	0.73315
741.71	0.73002
742.03	0.73002
742.35	0.73002
742.67	0.73002
742.98	0.72689
743.3	0.72689
743.62	0.72375
743.94	0.72062
744.26	0.71749
744.57	0.72062
744.89	0.71749
745.21	0.71749
745.53	0.71749
745.85	0.71436
746.16	0.71749
746.48	0.71436
746.8	0.71436
747.12	0.71122
747.43	0.71122
747.75	0.71122
748.07	0.70809
748.39	0.70809
748.7	0.70496
749.02	0.70496
749.34	0.70182
749.66	0.70182
749.97	0.69869
750.29	0.69556
750.61	0.69556
750.93	0.69242
751.24	0.69242
751.56	0.69242
751.88	0.68929
752.19	0.68616
752.51	0.68616
752.83	0.68616
753.14	0.68616
753.46	0.68929
753.78	0.68616
754.09	0.68616
754.41	0.68616
754.73	0.68616
755.04	0.68616
755.36	0.68302
755.67	0.68302
755.99	0.68302
756.31	0.67989
756.62	0.67989
756.94	0.67989
757.25	0.67676
757.57	0.67676
757.89	0.67362
758.2	0.67049
758.52	0.67049
758.83	0.66736
759.15	0.66736
759.46	0.66736
759.78	0.66736
760.1	0.66422
760.41	0.66422
760.73	0.66422
761.04	0.66109
761.36	0.66109
761.67	0.66109
761.99	0.66109
762.3	0.65796
762.62	0.65796
762.93	0.65796
763.25	0.65483
763.56	0.65169
763.88	0.65169
764.19	0.65169
764.51	0.65169
764.82	0.65169
765.14	0.64856
765.45	0.64856
765.76	0.64543
766.08	0.64543
766.39	0.64543
766.71	0.64229
767.02	0.64229
767.34	0.64229
767.65	0.63916
767.96	0.63916
768.28	0.63916
768.59	0.63603
768.91	0.63289
769.22	0.63289
769.53	0.62976
769.85	0.62976
770.16	0.62976
770.48	0.62976
770.79	0.62663
771.1	0.62349
771.42	0.62349
771.73	0.62349
772.04	0.62349
772.36	0.62036
772.67	0.62036
772.98	0.62349
773.3	0.62349
773.61	0.62036
773.92	0.62036
774.24	0.62349
774.55	0.62036
774.86	0.62036
775.17	0.62036
775.49	0.62036
775.8	0.61723
776.11	0.61723
776.43	0.61723
776.74	0.61723
777.05	0.61723
777.36	0.61723
777.68	0.61409
777.99	0.61409
778.3	0.61096
778.61	0.61096
778.92	0.60783
779.24	0.6047
779.55	0.6047
779.86	0.60156
780.17	0.60156
780.49	0.60156
780.8	0.5953
781.11	0.5953
781.42	0.59216
781.73	0.59216
782.04	0.59216
782.36	0.58903
782.67	0.5859
782.98	0.5859
783.29	0.58276
783.6	0.58276
783.91	0.58276
784.22	0.58276
784.54	0.57963
784.85	0.58276
785.16	0.57963
785.47	0.58276
785.78	0.57963
786.09	0.57963
786.4	0.5765
786.71	0.5765
787.02	0.5765
787.33	0.5765
787.64	0.5765
787.96	0.5765
788.27	0.5765
788.58	0.57336
788.89	0.57336
789.2	0.57023
789.51	0.5671
789.82	0.5671
790.13	0.56396
790.44	0.56396
790.75	0.56396
791.06	0.56396
791.37	0.56083
791.68	0.5577
791.99	0.55457
792.3	0.55457
792.61	0.55143
792.92	0.5483
793.23	0.5483
793.54	0.5483
793.85	0.54517
794.16	0.54203
794.47	0.54203
794.77	0.5389
795.08	0.53577
795.39	0.53577
795.7	0.53263
796.01	0.53263
796.32	0.5295
796.63	0.5295
796.94	0.5295
797.25	0.52637
797.56	0.52323
797.87	0.5201
798.17	0.51697
798.48	0.51697
798.79	0.51697
799.1	0.51383
799.41	0.51383
799.72	0.5107
800.03	0.5107
800.33	0.50757
800.64	0.5013
800.95	0.5013
801.26	0.5013
801.57	0.49817
801.88	0.49817
802.18	0.49504
802.49	0.49504
802.8	0.49504
803.11	0.4919
803.42	0.4919
803.72	0.4919
804.03	0.4919
804.34	0.48877
804.65	0.48877
804.95	0.48564
805.26	0.48564
805.57	0.4825
805.88	0.47937
806.18	0.47624
806.49	0.4731
806.8	0.46997
807.1	0.46997
807.41	0.46684
807.72	0.4637
808.03	0.4637
808.33	0.46057
808.64	0.45744
808.95	0.45117
809.25	0.45117
809.56	0.45117
809.87	0.44804
810.17	0.44804
810.48	0.44491
810.79	0.44491
811.09	0.44804
811.4	0.44177
811.71	0.44177
812.01	0.44177
812.32	0.44177
812.62	0.44177
812.93	0.43864
813.24	0.43551
813.54	0.43551
813.85	0.43237
814.15	0.42924
814.46	0.42924
814.77	0.42611
815.07	0.42611
815.38	0.42297
815.68	0.42297
815.99	0.41984
816.29	0.41984
816.6	0.41671
816.9	0.41357
817.21	0.40731
817.51	0.40731
817.82	0.41044
818.13	0.40731
818.43	0.41044
818.74	0.40731
819.04	0.40731
819.35	0.40731
819.65	0.41044
819.95	0.40731
820.26	0.40417
820.56	0.40417
820.87	0.40417
821.17	0.40104
821.48	0.40104
821.78	0.40417
822.09	0.40104
822.39	0.39791
822.7	0.39791
823	0.39478
823.3	0.39164
823.61	0.39478
823.91	0.38851
824.22	0.38538
824.52	0.38538
824.82	0.38538
825.13	0.38538
825.43	0.38538
825.74	0.38538
826.04	0.38224
826.34	0.37911
826.65	0.37911
826.95	0.37911
827.25	0.37911
827.56	0.37598
827.86	0.37598
828.16	0.37284
828.47	0.37284
828.77	0.37598
829.07	0.37284
829.38	0.37284
829.68	0.36658
829.98	0.36344
830.28	0.36658
830.59	0.36344
830.89	0.36344
831.19	0.36031
831.49	0.35718
831.8	0.35718
832.1	0.35091
832.4	0.35091
832.7	0.35091
833.01	0.34778
833.31	0.34464
833.61	0.34464
833.91	0.34151
834.22	0.33838
834.52	0.33838
834.82	0.33525
835.12	0.33525
835.42	0.33525
835.73	0.33838
836.03	0.33525
836.33	0.33525
836.63	0.33525
836.93	0.33525
837.23	0.33211
837.54	0.33211
837.84	0.32898
838.14	0.32898
838.44	0.32585
838.74	0.32585
839.04	0.32271
839.34	0.32271
839.64	0.31958
839.94	0.31958
840.25	0.31645
840.55	0.31331
840.85	0.31018
841.15	0.31018
841.45	0.31018
841.75	0.31018
842.05	0.30391
842.35	0.30391
842.65	0.30391
842.95	0.30078
843.25	0.30078
843.55	0.30078
843.85	0.30078
844.15	0.29765
844.45	0.29451
844.75	0.29138
845.05	0.28825
845.35	0.28825
845.65	0.29138
845.95	0.28512
846.25	0.28198
846.55	0.28512
846.85	0.28198
847.15	0.27572
847.45	0.27885
847.75	0.27572
848.05	0.27572
848.35	0.27572
848.65	0.27572
848.95	0.27258
849.25	0.27258
849.55	0.27258
849.85	0.27258
850.14	0.27258
850.44	0.27258
850.74	0.27258
851.04	0.27258
851.34	0.27258
851.64	0.27572
851.94	0.27572
852.24	0.27885
852.54	0.27885
852.83	0.27258
853.13	0.27258
853.43	0.27572
853.73	0.27258
854.03	0.27258
854.33	0.26945
854.62	0.26632
854.92	0.26318
855.22	0.26318
855.52	0.26005
855.82	0.25692
856.11	0.25692
856.41	0.25378
856.71	0.25378
857.01	0.24752
857.3	0.24752
857.6	0.24752
857.9	0.24752
858.2	0.24438
858.49	0.24438
858.79	0.24125
859.09	0.24438
859.39	0.24125
859.68	0.24125
859.98	0.23812
860.28	0.23499
860.57	0.23499
860.87	0.23185
861.17	0.22872
861.47	0.22872
861.76	0.22872
862.06	0.22559
862.36	0.22245
862.65	0.21932
862.95	0.21932
863.24	0.21619
863.54	0.21619
863.84	0.21305
864.13	0.20992
864.43	0.20992
864.73	0.20992
865.02	0.20679
865.32	0.20365
865.61	0.20052
865.91	0.20052
866.21	0.19739
866.5	0.19739
866.8	0.19739
[truncated: 49 more rows]

## Sheet: Fig 1c
Counts	Mass(m/z)
2352	4.01325
2352.05	5.02649
2352.11	4.92053
2352.17	4.25166
2352.22	2.93377
2352.28	2.86093
2352.33	4.09272
2352.39	5.11921
2352.44	5.63576
2352.5	4.82781
2352.55	3.62252
2352.61	3.29801
2352.67	5.49669
2352.72	7.43709
2352.78	5.9404
2352.83	3.05298
2352.89	2.17881
2352.94	3.29801
2353	5.29139
2353.06	7.03974
2353.11	7.45695
2353.17	5.97351
2353.22	4.47682
2353.28	3.59603
2353.33	4.8543
2353.39	6.27815
2353.44	6.17219
2353.5	4.77483
2353.56	3.5894
2353.61	4.22517
2353.67	7.24503
2353.72	8.89404
2353.78	8.31126
2353.83	5.86093
2353.89	3.25828
2353.95	3.21192
2354	7.38411
2354.06	9.99338
2354.11	8.7351
2354.17	6.17881
2354.22	4.76159
2354.28	4.7351
2354.33	7.97351
2354.39	11.3974
2354.45	10.7351
2354.5	7.17219
2354.56	4.40397
2354.61	4.74172
2354.67	9.62914
2354.72	14.9205
2354.78	14.8344
2354.83	8.68874
2354.89	5.09272
2354.95	6.66225
2355	11.947
2355.06	15.6821
2355.11	14.4834
2355.17	9.05298
2355.22	5.23841
2355.28	6.13245
2355.34	10.9735
2355.39	15.649
2355.45	16.0993
2355.5	10.6755
2355.56	6.04636
2355.61	5.21854
2355.67	8.9404
2355.72	13.3576
2355.78	13.702
2355.84	9.04636
2355.89	5.4702
2355.95	5.04636
2356	8.90728
2356.06	13.0066
2356.11	13
2356.17	7.5298
2356.23	4.33113
2356.28	4.7351
2356.34	7.90066
2356.39	11.2848
2356.45	10.2715
2356.5	6.50331
2356.56	5.2649
2356.61	5.13245
2356.67	6.49007
2356.73	8.35762
2356.78	8.1457
2356.84	5.45695
2356.89	3.06623
2356.95	3.01325
2357	5.4106
2357.06	6.99338
2357.12	6.13907
2357.17	4.31788
2357.23	3.74834
2357.28	4.60927
2357.34	6.44371
2357.39	6.92715
2357.45	5.64238
2357.51	4.04636
2357.56	3.66225
2357.62	4.28477
2357.67	5.21854
2357.73	5.7351
2357.78	5.35099
2357.84	3.86755
2357.89	3.15894
2357.95	3.75497
2358.01	5.61589
2358.06	5.7947
2358.12	5.01987
2358.17	3.76821
2358.23	3.43709
2358.28	3.71523
2358.34	5.36424
2358.4	6.22517
2358.45	5.37748
2358.51	3.51656
2358.56	3.12583
2358.62	3.89404
2358.67	4.7351
2358.73	5.76159
2358.79	6
2358.84	4.30464
2358.9	3.76821
2358.95	4.92053
2359.01	5.69536
2359.06	6.38411
2359.12	6.07947
2359.18	3.90728
2359.23	2.50331
2359.29	2.92715
2359.34	3.99338
2359.4	4.29801
2359.45	4.19205
2359.51	3.7947
2359.56	3.78808
2359.62	4.35099
2359.68	5.34437
2359.73	5.76821
2359.79	5.56954
2359.84	4.19868
2359.9	3.46358
2359.95	4.29801
2360.01	5.19868
2360.07	6.08609
2360.12	6.09934
2360.18	4.74172
2360.23	4.05298
2360.29	4.31126
2360.34	5.33775
2360.4	6.62914
2360.46	7.24503
2360.51	7.31126
2360.57	14.1589
2360.62	72.7815
2360.68	257.53
2360.73	454.146
2360.79	438.113
2360.85	221.974
2360.9	68.4106
2360.96	72.8609
2361.01	214.682
2361.07	369.954
2361.12	367.642
2361.18	192.265
2361.24	66.4901
2361.29	106.119
2361.35	329.781
2361.4	557.497
2361.46	525.013
2361.51	263.285
2361.57	82.3974
2361.63	78.3245
2361.68	222.205
2361.74	365.113
2361.79	352.861
2361.85	182.179
2361.9	60.1987
2361.96	72.8146
2362.02	202.285
2362.07	324.265
2362.13	298.013
2362.18	149.331
2362.24	51.2781
2362.29	50.5563
2362.35	125.656
2362.41	193.305
2362.46	178.146
2362.52	89.7682
2362.57	31.9801
2362.63	34.2848
2362.68	79.894
2362.74	119.967
2362.8	104.642
2362.85	51.8808
2362.91	22.947
2362.96	24.3377
2363.02	46.6887
2363.07	66.8013
2363.13	63.3444
2363.18	36.6225
2363.24	18.6689
2363.3	18.1987
2363.35	31.4106
2363.41	44.053
2363.46	38.1523
2363.52	20.4172
2363.58	13.6225
2363.63	14.6225
2363.69	19.8146
2363.74	22.8742
2363.8	22.5828
2363.85	15.9536
2363.91	11.1192
2363.97	10.9536
2364.02	15.6358
2364.08	18.5033
2364.13	16.6623
2364.19	11.0066
2364.24	9.92053
2364.3	11.3113
2364.36	13.596
2364.41	14.4901
2364.47	12.9272
2364.52	9.86755
2364.58	8.3245
2364.63	9.62914
2364.69	11.3841
2364.75	11.2583
2364.8	11.106
2364.86	9.18543
2364.91	8.38411
2364.97	9.74172
2365.02	11.4768
2365.08	10.8411
2365.14	9.98676
2365.19	9.06623
2365.25	9.64238
2365.3	10.4238
2365.36	12.8013
2365.41	13.9735
2365.47	12.3377
2365.53	10.4702
2365.58	10.9007
2365.64	11.6689
2365.69	13.8874
2365.75	14.9735
2365.8	13.298
2365.86	10.6424
2365.92	10.7815
2365.97	11.1457
2366.03	12.0464
2366.08	12.3907
2366.14	11.6225
2366.19	10
2366.25	9.90066
2366.31	10.9404
2366.36	12.2252
2366.42	12.1854
2366.47	9.94702
2366.53	7.82781
2366.59	8.56291
2366.64	9.52318
2366.7	9.7351
2366.75	9.21192
2366.81	7.97351
2366.86	6.22517
2366.92	6.72848
2366.98	6.77483
2367.03	6.66887
2367.09	6.64238
2367.14	6.11921
2367.2	4.78146
2367.25	4.68874
2367.31	5.13907
2367.37	7.11921
2367.42	8
2367.48	7.07947
2367.53	5.81457
2367.59	6.09272
2367.64	7.10596
2367.7	7.41722
2367.76	6.88079
2367.81	6.09272
2367.87	5.77483
2367.92	16.7285
2367.98	63.7351
2368.03	144.589
2368.09	183.099
2368.15	128.954
2368.2	48.4172
2368.26	24.3576
2368.31	54.894
2368.37	115.219
2368.43	144.51
2368.48	106.715
2368.54	45.3311
2368.59	28.0596
2368.65	80.2185
2368.7	180.225
2368.76	225.338
2368.82	157.947
2368.87	59.9669
2368.93	26.0927
2368.98	58.6689
2369.04	122.894
2369.09	149.119
2369.15	106.868
2369.21	44.2583
2369.26	27.1854
2369.32	70.053
2369.37	152.06
2369.43	177.874
2369.49	114.742
2369.54	41.7285
2369.6	23.1258
2369.65	50.4437
2369.71	99.0397
2369.76	109.795
2369.82	72.5629
2369.88	30.1192
2369.93	23.7219
2369.99	50.6556
2370.04	94.8874
2370.1	108.404
2370.15	70.9338
2370.21	27.8013
2370.27	18.1325
2370.32	34.9007
2370.38	61.894
2370.43	67.7219
2370.49	46.1987
2370.55	22.1391
2370.6	17.6093
2370.66	34.9404
2370.71	59.4967
2370.77	61.543
2370.82	37.1788
2370.88	15.2583
2370.94	12.5695
2370.99	21.7748
2371.05	34.4702
2371.1	36.2053
2371.16	26.1788
2371.22	14.4967
2371.27	13
2371.33	21.7152
2371.38	34.5099
2371.44	34.6291
2371.49	21.2119
2371.55	9.92715
2371.61	9.23841
2371.66	15.6623
2371.72	24.0596
2371.77	23.8477
2371.83	15.9073
2371.88	9.21854
2371.94	9.53642
2372	15.1788
2372.05	22.8013
2372.11	21.6093
2372.16	13.543
2372.22	7.35762
2372.28	8.07947
2372.33	12.4901
2372.39	16.4636
2372.44	14.8742
2372.5	9.88742
2372.55	6.69536
2372.61	7.7351
2372.67	11.894
2372.72	15.3907
2372.78	13.3709
2372.83	9.46358
2372.89	6.71523
2372.95	7.76159
2373	10.4238
2373.06	12.2185
2373.11	10.1722
2373.17	7.54305
2373.22	5.82781
2373.28	6.2053
2373.34	8.7947
2373.39	11.7748
2373.45	11.1325
2373.5	8.37748
2373.56	6.42384
2373.62	6.88079
2373.67	9.82781
2373.73	11.7947
2373.78	9.43046
2373.84	6.34437
2373.89	5.66887
2373.95	7.92053
2374.01	8.51656
2374.06	9.08609
2374.12	9.62252
2374.17	7.62914
2374.23	4.60927
2374.29	5.25828
2374.34	7.4702
2374.4	9.05298
2374.45	8.35762
2374.51	6.83444
2374.57	5.22517
2374.62	5.13907
2374.68	6.82781
2374.73	8.02649
2374.79	7.89404
2374.84	6.39735
2374.9	4.74172
2374.96	5.0596
2375.01	6.46358
2375.07	7.58278
2375.12	7.58278
2375.18	6.10596
2375.24	7.93377
2375.29	27.0993
2375.35	67.2185
2375.4	100.55
2375.46	82.4834
2375.51	37.6424
2375.57	14.5629
2375.63	25.2583
2375.68	56.5762
2375.74	79.106
2375.79	64.3179
2375.85	31.9735
2375.91	15.4172
2375.96	35.106
2376.02	82.4172
2376.07	118.444
2376.13	94.702
2376.18	42.1987
2376.24	14.5364
2376.3	26.8609
2376.35	60.6821
2376.41	80.3709
2376.46	61.6755
2376.52	29.6954
2376.58	16.7417
2376.63	35.9868
2376.69	74.8477
2376.74	97.1854
2376.8	72.5497
2376.86	31.6159
2376.91	12.8874
2376.97	21.9007
2377.02	48.1457
2377.08	62.8079
2377.13	44.9139
2377.19	21.6556
2377.25	11.8344
2377.3	22.702
2377.36	46.1921
2377.41	61.0265
2377.47	45.4106
2377.53	20.8212
2377.58	10.2649
2377.64	17.7219
2377.69	33.0066
2377.75	39.245
2377.81	27.4238
2377.86	13.6159
2377.92	10.6225
2377.97	17.1722
2378.03	30.3113
2378.08	37.9669
2378.14	27.6358
2378.2	13.0464
2378.25	7.86755
2378.31	11.8477
2378.36	18.8146
2378.42	21.7483
2378.48	16.0728
2378.53	9.82781
2378.59	7.43709
2378.64	11.2119
2378.7	18.6954
2378.76	22.2185
2378.81	15.1854
2378.87	7.7351
2378.92	6.3245
2378.98	10.1921
2379.04	15.2914
2379.09	15.5497
2379.15	10.4106
2379.2	7.70861
2379.26	7.21192
2379.31	9.76821
2379.37	13.8609
2379.43	14.6093
2379.48	10.1258
2379.54	6.96026
2379.59	6.31788
2379.65	9.33113
2379.71	12.9669
2379.76	14.0132
2379.82	10.3444
2379.87	6.96689
2379.93	8.18543
2379.99	11.6424
2380.04	15.2252
2380.1	16.1523
2380.15	10.8146
2380.21	6.57616
2380.27	6.5894
2380.32	9.74172
2380.38	12.404
2380.43	12.4768
2380.49	9.65563
2380.54	6.59603
2380.6	6.7947
2380.66	10.8411
2380.71	15.0199
2380.77	14.6556
2380.82	9.08609
2380.88	5.9404
2380.94	6.60927
2380.99	9.5894
2381.05	11.3775
2381.1	10.404
2381.16	7.27152
2381.22	4.98675
2381.27	5.72848
2381.33	9.57616
2381.38	13.6755
2381.44	13.106
2381.5	7.83444
2381.55	4.51656
2381.61	4.87417
2381.66	8.70199
2381.72	12.3046
2381.78	11.3179
2381.83	7.47682
2381.89	5.38411
2381.94	5.78146
2382	8.17881
2382.05	10.9272
2382.11	11.3642
2382.17	7.96026
2382.22	5.9404
2382.28	6.1457
2382.33	9.10596
2382.39	12.6424
2382.45	12.0066
2382.5	8.17219
2382.56	6.7947
2382.61	17.3841
2382.67	42.2914
2382.73	63.7748
2382.78	56.8609
2382.84	28.7417
2382.89	11.3775
2382.95	14.8278
2383.01	35.6093
2383.06	53.5298
2383.12	47.2649
2383.17	24.2318
2383.23	12.245
2383.29	22.3046
2383.34	52.6887
2383.4	74.9868
2383.45	65.3974
2383.51	30.7616
2383.57	11.351
2383.62	15.053
2383.68	35.6821
2383.73	51.0728
2383.79	42.8411
2383.85	20.5894
2383.9	10.4768
2383.96	19.649
2384.01	43.8212
2384.07	59.2583
2384.13	49.8212
2384.18	24.3775
2384.24	11.2781
2384.29	16.3907
2384.35	32.298
2384.41	42.0464
2384.46	32.8675
2384.52	15.8079
2384.57	10.3113
2384.63	17.1788
2384.68	30.7815
2384.74	38.2649
2384.8	30.8079
2384.85	13.947
2384.91	7.27815
2384.96	13.0728
2385.02	23.7285
2385.08	27.947
2385.13	21.298
2385.19	10.404
2385.24	7.09934
2385.3	12.1788
2385.36	20.9007
2385.41	24.0265
2385.47	18.1854
2385.52	8.97351
2385.58	6.53642
2385.64	8.87417
2385.69	13.0397
2385.75	14.8874
2385.8	11.7616
2385.86	6.17881
2385.92	4.98013
2385.97	7.64238
2386.03	13.1722
2386.08	14.0199
2386.14	10.7417
2386.2	7.03311
2386.25	5.83444
2386.31	7.21854
2386.36	10.6225
2386.42	10.9735
2386.48	7.76821
2386.53	5.0596
2386.59	5.69536
2386.64	8.54967
2386.7	10.6887
2386.76	9.78808
2386.81	7.22517
2386.87	5.33775
2386.92	4.86755
2386.98	7.0596
2387.04	9.25828
2387.09	8.6755
2387.15	6.02649
2387.2	4.65563
2387.26	5.45695
2387.32	7.77483
2387.37	10.5762
2387.43	10.5894
2387.48	9.07285
2387.54	6.68874
2387.6	6.6755
2387.65	9.01324
2387.71	11.596
2387.76	10.1722
2387.82	6.99338
2387.88	4.58278
2387.93	4.70199
2387.99	8.15894
2388.04	11.5828
2388.1	11.0662
2388.16	7.95364
2388.21	5.62914
2388.27	5.27152
2388.32	7.72185
2388.38	11.1722
2388.44	10.3311
2388.49	6.72848
2388.55	4.99338
2388.6	7
2388.66	13.7152
2388.72	24.9404
2388.77	28.3245
2388.83	21.0265
2388.88	10.3642
2388.94	7.98013
2389	13.298
2389.05	22.5166
2389.11	28.0993
2389.16	22.0662
2389.22	9.80795
2389.28	7.07947
2389.33	15.4106
2389.39	28.3709
2389.44	34.5894
2389.5	26.0331
2389.56	11.7682
2389.61	8.53642
2389.67	15.2119
2389.72	23
2389.78	24.1126
2389.84	16.9735
2389.89	11.0927
2389.95	18.8212
2390	41.596
2390.06	59.7616
2390.12	52.106
2390.17	32.1192
2390.23	17.0993
2390.29	19.2649
2390.34	36.404
2390.4	54.5894
2390.45	49.404
2390.51	29.5497
2390.57	18.8874
2390.62	28.2848
2390.68	52.5629
2390.73	70.7417
2390.79	59.1589
2390.85	35.6821
2390.9	23.2848
2390.96	29.8212
2391.01	45.8146
2391.07	56.8344
2391.13	45.6821
2391.18	26.5695
2391.24	19.4106
2391.29	30.2914
2391.35	48.894
2391.41	56.4172
2391.46	42.2914
2391.52	24.9272
2391.57	17.0464
2391.63	24.0066
2391.69	35.0066
2391.74	39.7152
2391.8	28.1987
2391.85	13.4967
2391.91	9.66225
2391.97	17.3113
2392.02	26.9735
2392.08	31.5099
2392.13	23.3179
2392.19	13.2119
2392.25	9.18543
2392.3	11.7682
2392.36	18.6954
2392.41	22.5364
2392.47	15.6358
2392.53	8.15232
2392.58	6.40397
2392.64	10.9735
2392.7	17.9205
2392.75	20.2318
2392.81	14.0199
2392.86	7.90728
2392.92	6.06623
2392.98	8.57616
2393.03	11.8874
2393.09	12.4305
2393.14	9.21854
2393.2	6.57616
2393.26	6.64901
2393.31	9.65563
2393.37	15.8146
2393.42	18.8874
2393.48	15.947
2393.54	11.3377
2393.59	8.88079
2393.65	10.894
2393.7	15.404
2393.76	18.5762
2393.82	14.9404
2393.87	8.37086
2393.93	5.98675
2393.98	10.4437
2394.04	18.2185
2394.1	22.9272
2394.15	20.1258
2394.21	14.106
2394.27	9.97351
2394.32	11.053
2394.38	15.4834
2394.43	17.6358
2394.49	14.2583
2394.55	10.0331
2394.6	9.53642
2394.66	13.9007
2394.71	17.2914
2394.77	18.2583
2394.83	14.2781
2394.88	10.6225
2394.94	9.80795
2394.99	12.1523
2395.05	14.8675
2395.11	14.4901
2395.16	11.9536
2395.22	9.49007
2395.27	8.88742
2395.33	12.1788
2395.39	15.0464
2395.44	14.5364
2395.5	10.7947
2395.56	8.80132
2395.61	9.19205
2395.67	12.7285
2395.72	13.9536
2395.78	12.1589
2395.84	8.08609
2395.89	6.1457
2395.95	8.7351
2396	13.702
2396.06	20.1192
2396.12	21.457
2396.17	13.5232
2396.23	7.80795
2396.28	7.33113
2396.34	11.9073
2396.4	15.2583
2396.45	14.6358
2396.51	10.0331
2396.57	6.69536
2396.62	7.57616
2396.68	12.6358
2396.73	19.3642
2396.79	19.4371
2396.85	11.7815
2396.9	7.15232
2396.96	7.57616
2397.01	12.543
2397.07	17.3709
2397.13	16.0199
2397.18	10.3377
2397.24	8.70861
2397.29	18.4371
2397.35	38.053
2397.41	47.053
2397.46	34.1391
2397.52	15.755
2397.58	11.0331
2397.63	18.7417
2397.69	32.8146
2397.74	37.3179
2397.8	28.4437
2397.86	14.7483
2397.91	12.4503
2397.97	24.1457
2398.02	42.3179
2398.08	47.404
2398.14	32.7483
2398.19	14.5629
2398.25	10.3775
2398.3	19.5497
2398.36	31.4834
2398.42	34.0861
2398.47	25.3576
2398.53	14.2649
2398.59	11.9934
2398.64	20.0795
2398.7	32.3841
2398.75	33.7483
2398.81	22.1523
2398.87	10.5762
2398.92	8.66225
2398.98	16.5166
2399.03	26.5232
2399.09	26.0861
2399.15	17.2318
2399.2	9.31788
2399.26	8.1457
2399.32	14.4834
2399.37	24.0132
2399.43	23.7152
2399.48	15.3907
2399.54	9.49669
2399.6	9.99338
2399.65	14
2399.71	18.1258
2399.76	16.106
2399.82	10.2914
2399.88	6.64901
2399.93	6.97351
2399.99	9.31126
2400.05	14.0728
2400.1	13.543
2400.16	8.33775
2400.21	5.66225
2400.27	7.01325
2400.33	9.4106
2400.38	11.2252
2400.44	9.92053
2400.49	7.01987
2400.55	5.15232
2400.61	5.66225
2400.66	7.90066
2400.72	12.4702
2400.78	13.6755
2400.83	9.98676
2400.89	6.43709
2400.94	7.24503
2401	9.82781
2401.06	10.5629
2401.11	9.91391
2401.17	8.01987
2401.22	6.43046
2401.28	7.49669
2401.34	10.8146
2401.39	12.9603
2401.45	11.3709
2401.51	7.86093
2401.56	5.54967
2401.62	6.33113
2401.67	9.05298
2401.73	11.894
2401.79	11.4967
2401.84	8.11921
2401.9	6.39735
2401.95	7.40397
2402.01	10.3974
2402.07	13.2318
2402.12	11.8013
2402.18	7.70861
2402.24	6.61589
2402.29	7.51656
2402.35	8.35099
2402.4	9.37086
2402.46	8.65563
2402.52	6.05298
2402.57	4.74834
2402.63	7.17881
2402.69	10.2384
2402.74	12.3841
2402.8	10.0132
2402.85	5.49669
2402.91	3.82119
2402.97	5.83444
2403.02	8.55629
2403.08	10.0066
2403.13	7.95364
2403.19	5.21192
2403.25	4.97351
2403.3	8.08609
2403.36	12.6755
2403.42	14.7815
2403.47	11.6689
2403.53	6.58278
2403.58	4.58278
2403.64	7.88742
2403.7	13.0066
2403.75	14.3576
2403.81	9.65563
2403.86	5.74172
2403.92	5.35762
2403.98	8.25828
2404.03	12.6556
2404.09	15.5497
2404.15	12.5298
2404.2	7.6755
2404.26	5.62252
2404.31	9.01324
2404.37	13.2252
2404.43	13.3245
2404.48	10.3775
2404.54	7.68212
2404.6	11.3179
2404.65	24.4371
2404.71	36.3113
2404.76	35.4305
2404.82	20.8874
2404.88	9.83444
2404.93	10.7815
2404.99	22.6954
2405.05	33.7881
2405.1	30.9934
2405.16	17.6954
2405.21	9.45695
2405.27	12.894
2405.33	28.1788
2405.38	41.0066
2405.44	37.298
2405.49	19.8742
2405.55	10.0728
2405.61	13.7086
2405.66	27.0066
2405.72	36.3377
2405.78	30.755
2405.83	15.6623
2405.89	8.01987
2405.94	12.2517
2406	24.5563
2406.06	30.7616
2406.11	24.3377
2406.17	13.4238
2406.23	9.80795
2406.28	13.7815
2406.34	22.1192
2406.39	25.5762
2406.45	18.404
2406.51	10
2406.56	7.66887
2406.62	11.9272
2406.68	19.9338
2406.73	22.3179
2406.79	16.2781
2406.84	9.01987
2406.9	6.49669
2406.96	8.98676
2407.01	14.4702
2407.07	15.8742
2407.13	12.7881
2407.18	8.98676
2407.24	7.96689
2407.29	9.06623
2407.35	12.3179
2407.41	12.8675
2407.46	9.96689
2407.52	6.48344
2407.58	5.80795
2407.63	7.49669
2407.69	11.3974
2407.74	11.1258
2407.8	7.60927
2407.86	5.19205
2407.91	5.49007
2407.97	8.5298
2408.03	12.0397
2408.08	12.0861
2408.14	9.27815
2408.19	5.72185
2408.25	5.25166
2408.31	7.49007
2408.36	10.0993
2408.42	10.9205
2408.48	8.42384
2408.53	6.39073
2408.59	6.27152
2408.64	8.01987
2408.7	10.8543
2408.76	10.2914
2408.81	7.82119
2408.87	5.76159
2408.93	6.31126
2408.98	9.10596
2409.04	12.8477
2409.09	13.1854
2409.15	9.9404
2409.21	6.21192
2409.26	5.99338
2409.32	8.29801
2409.38	10.5298
2409.43	10.3046
2409.49	8.31126
2409.54	6.66225
2409.6	7.34437
2409.66	9.37748
2409.71	11.6159
2409.77	11.2252
2409.83	8.43709
2409.88	6.18543
2409.94	6.39073
2409.99	8.71523
2410.05	11.2384
2410.11	10.5099
2410.16	7.37748
2410.22	5.04636
2410.28	6.11921
2410.33	8.96689
2410.39	11.6225
2410.44	11.0662
2410.5	6.9404
2410.56	4.59603
2410.61	6.80795
2410.67	10.9139
2410.73	14.4901
2410.78	12.9934
2410.84	8.43709
2410.89	8.82781
2410.95	32.1258
2411.01	96.6291
2411.06	165.079
2411.12	158.55
2411.18	86.6689
2411.23	29.1589
2411.29	34.5364
2411.34	89.9338
2411.4	140.722
2411.46	128.854
2411.51	71.2914
2411.57	28.1854
2411.63	49.404
2411.68	130.96
2411.74	210.947
2411.8	187.371
2411.85	91.0861
2411.91	31.7086
2411.96	54.2185
2412.02	124.013
2412.08	171.768
2412.13	135.483
2412.19	64.245
2412.25	27.6755
2412.3	49.4702
2412.36	106.55
2412.41	147.675
2412.47	115.464
2412.53	53.6358
2412.58	25.4967
2412.64	47.4768
2412.7	88.5364
2412.75	107.033
2412.81	76.9536
2412.86	35.7616
2412.92	19.2517
2412.98	35.894

## Sheet: Figs 1d
	Exp #1		Theo #1
			SPECTRUM - simulation : Au25C54H106N18O36S18:
	curve translate:		curve translate:
Mass (m/z)	Exp #1 is moved vertically by -0.069769040417927	Mass (m/z)	Theo #1 is moved vertically by 0.25856904621365
2360.07	-0.19957	2360.28	0.74084
2360.12	-0.20067	2360.35	0.74084
2360.18	-0.2016	2360.35	0.74084
2360.23	-0.20289	2360.36	0.74084
2360.29	-0.20311	2360.36	0.74084
2360.34	-0.2008	2360.37	0.74084
2360.4	-0.19842	2360.37	0.74084
2360.46	-0.20037	2360.37	0.74084
2360.51	-0.20249	2360.38	0.74084
2360.57	-0.18958	2360.38	0.74084
2360.62	-0.09004	2360.39	0.74084
2360.68	0.23562	2360.39	0.74084
2360.73	0.58725	2360.4	0.74084
2360.79	0.5686	2360.4	0.74084
2360.85	0.18976	2360.4	0.74084
2360.9	-0.08166	2360.41	0.74084
2360.96	-0.08243	2360.41	0.74084
2361.01	0.15915	2360.42	0.74084
2361.07	0.42098	2360.42	0.74084
2361.12	0.44601	2360.42	0.74084
2361.18	0.14558	2360.43	0.74084
2361.24	-0.09115	2360.43	0.74084
2361.29	-0.02491	2360.44	0.74085
2361.35	0.38032	2360.44	0.74085
2361.4	0.7881	2360.45	0.74085
2361.46	0.74452	2360.45	0.74085
2361.51	0.28063	2360.45	0.74086
2361.57	-0.05413	2360.46	0.74086
2361.63	-0.07383	2360.46	0.74087
2361.68	0.16969	2360.47	0.74088
2361.74	0.43947	2360.47	0.74089
2361.79	0.4354	2360.48	0.7409
2361.85	0.12841	2360.48	0.74092
2361.9	-0.10096	2360.48	0.74094
2361.96	-0.09414	2360.49	0.74097
2362.02	0.12277	2360.49	0.74101
2362.07	0.34086	2360.5	0.74106
2362.13	0.30532	2360.5	0.74112
2362.18	0.04784	2360.5	0.74119
2362.24	-0.12158	2360.51	0.74128
2362.29	-0.12691	2360.51	0.74139
2362.35	-0.00965	2360.52	0.74153
2362.41	0.10813	2360.52	0.7417
2362.46	0.09158	2360.53	0.7419
2362.52	-0.05638	2360.53	0.74215
2362.57	-0.15493	2360.53	0.74246
2362.63	-0.15684	2360.54	0.74283
2362.68	-0.07787	2360.54	0.74327
2362.74	0.00508	2360.55	0.74381
2362.8	-0.00715	2360.55	0.74445
2362.85	-0.10219	2360.56	0.74522
2362.91	-0.16748	2360.56	0.74612
2362.96	-0.16587	2360.56	0.7472
2363.02	-0.12411	2360.57	0.74846
2363.07	-0.09531	2360.57	0.74995
2363.13	-0.10635	2360.58	0.75169
2363.19	-0.14864	2360.58	0.75372
2363.24	-0.17934	2360.58	0.75607
2363.3	-0.1803	2360.59	0.75879
2363.35	-0.15644	2360.59	0.76192
2363.41	-0.13271	2360.6	0.76552
2363.46	-0.13995	2360.6	0.76963
2363.52	-0.17269	2360.61	0.7743
2363.58	-0.1897	2360.61	0.7796
2363.63	-0.186	2360.61	0.78559
2363.69	-0.1754	2360.62	0.79232
2363.74	-0.17016	2360.62	0.79986
2363.8	-0.17062	2360.63	0.80826
2363.85	-0.18119	2360.63	0.8176
2363.91	-0.18992	2360.64	0.82794
2363.97	-0.1893	2360.64	0.83932
2364.02	-0.18314	2360.64	0.8518
2364.08	-0.18042	2360.65	0.86544
2364.13	-0.18465	2360.65	0.88027
2364.19	-0.19155	2360.66	0.89632
2364.24	-0.19522	2360.66	0.91362
2364.3	-0.19047	2360.66	0.93219
2364.36	-0.18609	2360.67	0.95202
2364.41	-0.18862	2360.67	0.9731
2364.47	-0.19115	2360.68	0.9954
2364.52	-0.19318	2360.68	1.01888
2364.58	-0.19719	2360.69	1.04347
2364.63	-0.19463	2360.69	1.0691
2364.69	-0.19023	2360.69	1.09568
2364.75	-0.1918	2360.7	1.12308
2364.8	-0.19547	2360.7	1.15117
2364.86	-0.19898	2360.71	1.17981
2364.91	-0.20046	2360.71	1.20883
2364.97	-0.19892	2360.72	1.23804
2365.02	-0.19374	2360.72	1.26724
		2360.72	1.29624
		2360.73	1.32482
		2360.73	1.35274
		2360.74	1.37978
		2360.74	1.40572
		2360.74	1.43031
		2360.75	1.45335
		2360.75	1.47462
		2360.76	1.49391
		2360.76	1.51103
		2360.77	1.52583
		2360.77	1.53815
		2360.77	1.54786
		2360.78	1.55487
		2360.78	1.55911
		2360.79	1.56053
		2360.79	1.55912
		2360.8	1.55489
		2360.8	1.54789
		2360.8	1.53818
		2360.81	1.52587
		2360.81	1.51109
		2360.82	1.49398
		2360.82	1.47472
		2360.82	1.45348
		2360.83	1.43048
		2360.83	1.40593
		2360.84	1.38005
		2360.84	1.35308
		2360.85	1.32524
		2360.85	1.29678
		2360.85	1.26791
		2360.86	1.23886
		2360.86	1.20985
		2360.87	1.18108
		2360.87	1.15273
		2360.88	1.12498
		2360.88	1.098
		2360.88	1.07193
		2360.89	1.0469
		2360.89	1.02302
		2360.9	1.00039
		2360.9	0.97909
		2360.91	0.95919
		2360.91	0.94074
		2360.91	0.92378
		2360.92	0.90834
		2360.92	0.89444
		2360.93	0.8821
		2360.93	0.87132
		2360.93	0.8621
		2360.94	0.85444
		2360.94	0.84833
		2360.95	0.84377
		2360.95	0.84073
		2360.96	0.83922
		2360.96	0.83921
		2360.96	0.8407
		2360.97	0.84368
		2360.97	0.84814
		2360.98	0.85406
		2360.98	0.86142
		2360.99	0.87022
		2360.99	0.88043
		2360.99	0.89203
		2361	0.90499
		2361	0.91928
		2361.01	0.93484
		2361.01	0.95164
		2361.01	0.9696
		2361.02	0.98866
		2361.02	1.00873
		2361.03	1.02972
		2361.03	1.05151
		2361.04	1.07399
		2361.04	1.09702
		2361.04	1.12046
		2361.05	1.14415
		2361.05	1.16793
		2361.06	1.19161
		2361.06	1.21501
		2361.07	1.23795
		2361.07	1.26024
		2361.07	1.28168
		2361.08	1.30208
		2361.08	1.32126
		2361.09	1.33903
		2361.09	1.35523
		2361.09	1.36969
		2361.1	1.38228
		2361.1	1.39287
		2361.11	1.40134
		2361.11	1.40763
		2361.12	1.41164
		2361.12	1.41336
		2361.12	1.41275
		2361.13	1.40983
		2361.13	1.40463
		2361.14	1.39719
		2361.14	1.3876
		2361.15	1.37596
		2361.15	1.36238
		2361.15	1.347
		2361.16	1.32997
		2361.16	1.31146
		2361.17	1.29164
		2361.17	1.27069
		2361.17	1.24882
		2361.18	1.2262
		2361.18	1.20303
		2361.19	1.17951
		2361.19	1.15583
		2361.2	1.13215
		2361.2	1.10867
		2361.2	1.08554
		2361.21	1.06291
		2361.21	1.04094
		2361.22	1.01974
		2361.22	0.99945
		2361.23	0.98017
		2361.23	0.96199
		2361.23	0.94501
		2361.24	0.92928
		2361.24	0.91489
		2361.25	0.90188
		2361.25	0.8903
		2361.26	0.8802
		2361.26	0.87162
		2361.26	0.86458
		2361.27	0.85913
		2361.27	0.85528
		2361.28	0.85306
		2361.28	0.8525
		2361.28	0.85363
		2361.29	0.85647
		2361.29	0.86105
		2361.3	0.86738
		2361.3	0.8755
		2361.31	0.88542
		2361.31	0.89717
		2361.31	0.91075
		2361.32	0.92617
		2361.32	0.94343
		2361.33	0.96253
		2361.33	0.98345
		2361.34	1.00614
		2361.34	1.03058
		2361.34	1.05669
		2361.35	1.0844
		2361.35	1.11362
		2361.36	1.14422
		2361.36	1.17608
		2361.36	1.20903
		2361.37	1.24291
		2361.37	1.27752
		2361.38	1.31264
		2361.38	1.34805
		2361.39	1.3835
		2361.39	1.41873
		2361.39	1.45347
		2361.4	1.48744
		2361.4	1.52035
		2361.41	1.55194
		2361.41	1.5819
		2361.42	1.60998
		2361.42	1.6359
		2361.42	1.65943
		2361.43	1.68033
		2361.43	1.69839
		2361.44	1.71343
		2361.44	1.7253
		2361.44	1.73388
		2361.45	1.73908
		2361.45	1.74084
		2361.46	1.73915
		2361.46	1.73402
		2361.47	1.72552
		2361.47	1.71371
		2361.47	1.69874
		2361.48	1.68074
		2361.48	1.6599
		2361.49	1.63643
		2361.49	1.61055
		2361.5	1.58251
		2361.5	1.55258
		2361.5	1.52102
		2361.51	1.48813
		2361.51	1.45417
		2361.52	1.41944
		2361.52	1.38421
		2361.52	1.34874
		2361.53	1.31332
		2361.53	1.27816
		2361.54	1.24352
		2361.54	1.20959
		2361.55	1.17658
		2361.55	1.14466
		2361.55	1.11399
		2361.56	1.08469
		2361.56	1.05688
		2361.57	1.03067
		2361.57	1.00611
		2361.58	0.98329
		2361.58	0.96223
		2361.58	0.94297
		2361.59	0.92553
		2361.59	0.90992
		2361.6	0.89613
		2361.6	0.88415
		2361.61	0.87398
		2361.61	0.86558
		2361.61	0.85895
		2361.62	0.85405
		2361.62	0.85086
		2361.63	0.84936
		2361.63	0.84952
		2361.63	0.85131
		2361.64	0.85471
		2361.64	0.85969
		2361.65	0.86623
		2361.65	0.8743
		2361.66	0.88385
		2361.66	0.89487
		2361.66	0.90731
		2361.67	0.92112
		2361.67	0.93626
		2361.68	0.95266
		2361.68	0.97026
		2361.69	0.98896
		2361.69	1.0087
		2361.69	1.02936
		2361.7	1.05083
		2361.7	1.07298
		2361.71	1.09568
		2361.71	1.11879
		2361.71	1.14214
		2361.72	1.16556
		2361.72	1.18888
		2361.73	1.21192
		2361.73	1.23448
		2361.74	1.25638
		2361.74	1.27743
		2361.74	1.29744
		2361.75	1.31621
		2361.75	1.33359
		2361.76	1.34939
		2361.76	1.36347
		2361.77	1.37568
		2361.77	1.38591
		2361.77	1.39403
		2361.78	1.39999
		2361.78	1.4037
		2361.79	1.40514
		2361.79	1.40428
		2361.79	1.40114
		2361.8	1.39574
		2361.8	1.38816
		2361.81	1.37845
		2361.81	1.36672
		2361.82	1.35309
		2361.82	1.3377
		2361.82	1.32069
		2361.83	1.30224
		2361.83	1.2825
		2361.84	1.26167
		2361.84	1.23992
		2361.85	1.21746
		2361.85	1.19446
		2361.85	1.17111
		2361.86	1.1476
		2361.86	1.1241
		2361.87	1.10078
		2361.87	1.07778
		2361.87	1.05526
		2361.88	1.03335
		2361.88	1.01217
		2361.89	0.99183
		2361.89	0.97242
		2361.9	0.95402
		2361.9	0.93671
		2361.9	0.92053
		2361.91	0.90553
		2361.91	0.89176
		2361.92	0.87924
		2361.92	0.86799
		2361.93	0.85801
		2361.93	0.84933
		2361.93	0.84194
		2361.94	0.83584
		2361.94	0.83103
		2361.95	0.8275
		2361.95	0.82525
		2361.96	0.82427
		2361.96	0.82454
		2361.96	0.82608
		2361.97	0.82885
		2361.97	0.83286
		2361.98	0.8381
		2361.98	0.84455
		2361.98	0.8522
		2361.99	0.86103
		2361.99	0.87102
		2362	0.88215
		2362	0.89438
		2362.01	0.90768
		2362.01	0.92199
		2362.01	0.93727
		2362.02	0.95344
		2362.02	0.97045
		2362.03	0.98819
		2362.03	1.00659
		2362.04	1.02553
		2362.04	1.04489
		2362.04	1.06456
		2362.05	1.0844
		2362.05	1.10427
		2362.06	1.12402
		2362.06	1.14349
		2362.06	1.16252
		2362.07	1.18096
		2362.07	1.19864
		2362.08	1.2154
		2362.08	1.2311
		2362.09	1.24558
		2362.09	1.2587
		2362.09	1.27033
		2362.1	1.28037
		2362.1	1.2887
		2362.11	1.29524
		2362.11	1.29992
		2362.12	1.3027
		2362.12	1.30355
		2362.12	1.30246
		2362.13	1.29943
		2362.13	1.29451
		2362.14	1.28774
		2362.14	1.27918
		2362.14	1.26894
		2362.15	1.2571
		2362.15	1.24379
		2362.16	1.22913
		2362.16	1.21327
		2362.17	1.19636
		2362.17	1.17854
		2362.17	1.15998
		2362.18	1.14083
		2362.18	1.12126
		2362.19	1.10141
		2362.19	1.08144
		2362.2	1.0615
		2362.2	1.04172
		2362.2	1.02222
		2362.21	1.00314
		2362.21	0.98457
		2362.22	0.96662
		2362.22	0.94936
		2362.23	0.93288
		2362.23	0.91722
		2362.23	0.90245
		2362.24	0.88861
		2362.24	0.87572
		2362.25	0.86381
		2362.25	0.85289
		2362.25	0.84297
		2362.26	0.83405
		2362.26	0.82612
		2362.27	0.81918
		2362.27	0.81322
		2362.28	0.80821
		2362.28	0.80415
		2362.28	0.80101
		2362.29	0.79878
		2362.29	0.79743
		2362.3	0.79696
		2362.3	0.79733
		2362.31	0.79854
		2362.31	0.80056
		2362.31	0.80337
		2362.32	0.80696
		2362.32	0.8113
		2362.33	0.81637
		2362.33	0.82215
		2362.33	0.82861
		2362.34	0.83573
		2362.34	0.84346
		2362.35	0.85178
		2362.35	0.86064
		2362.36	0.87
		2362.36	0.8798
		2362.36	0.88999
		2362.37	0.9005
		2362.37	0.91128
		2362.38	0.92224
		2362.38	0.93331
		2362.39	0.94441
		2362.39	0.95545
		2362.39	0.96635
		2362.4	0.97701
		2362.4	0.98734
		2362.41	0.99726
		2362.41	1.00667
		2362.41	1.01548
		2362.42	1.02362
		2362.42	1.031
		2362.43	1.03756
		2362.43	1.04321
		2362.44	1.04792
		2362.44	1.05162
		2362.44	1.05428
		2362.45	1.05588
		2362.45	1.0564
		2362.46	1.05582
		2362.46	1.05416
		2362.47	1.05144
		2362.47	1.04768
		2362.47	1.04292
		2362.48	1.0372
		2362.48	1.0306
		2362.49	1.02316
		2362.49	1.01497
		2362.5	1.0061
		2362.5	0.99664
		2362.5	0.98667
		2362.51	0.97627
		2362.51	0.96555
		2362.52	0.95458
		2362.52	0.94346
		2362.52	0.93227
		2362.53	0.9211
		2362.53	0.91001
		2362.54	0.89909
		2362.54	0.88839
		2362.55	0.87799
		2362.55	0.86793
		2362.55	0.85826
		2362.56	0.84903
		2362.56	0.84027
		2362.57	0.83201
		2362.57	0.82428
		2362.58	0.81709
		2362.58	0.81046
		2362.58	0.80439
		2362.59	0.7989
		2362.59	0.79398
		2362.6	0.78963
		2362.6	0.78585
		2362.6	0.78263
		2362.61	0.77997
		2362.61	0.77786
		2362.62	0.77629
		2362.62	0.77525
		2362.63	0.77474
		2362.63	0.77473
		2362.63	0.77524
		2362.64	0.77624
		2362.64	0.77772
		2362.65	0.77969
		2362.65	0.78211
		2362.66	0.785
		2362.66	0.78832
		2362.66	0.79208
		2362.67	0.79625
		2362.67	0.80081
		2362.68	0.80575
		2362.68	0.81105
		2362.68	0.81668
		2362.69	0.8226
		2362.69	0.8288
		2362.7	0.83522
		2362.7	0.84185
		2362.71	0.84862
		2362.71	0.8555
		2362.71	0.86244
		2362.72	0.86939
		2362.72	0.87629
		2362.73	0.88308
		2362.73	0.88972
		2362.74	0.89615
		2362.74	0.9023
		2362.74	0.90813
		2362.75	0.91358
		2362.75	0.91859
		2362.76	0.92312
		2362.76	0.92712
		2362.77	0.93056
		2362.77	0.9334
		2362.77	0.9356
		2362.78	0.93716
		2362.78	0.93804
		2362.79	0.93824
		2362.79	0.93777
		2362.79	0.93662
		2362.8	0.9348
		2362.8	0.93234
		2362.81	0.92925
		2362.81	0.92558
		2362.82	0.92135
		2362.82	0.91662
		2362.82	0.91142
		2362.83	0.9058
		2362.83	0.89982
		2362.84	0.89353
		2362.84	0.88699
		2362.85	0.88024
		2362.85	0.87336
		2362.85	0.86638
		2362.86	0.85937
		2362.86	0.85238
		2362.87	0.84545
		2362.87	0.83862
		2362.87	0.83194
		2362.88	0.82544
		2362.88	0.81917
		2362.89	0.81313
		2362.89	0.80737
		2362.9	0.8019
		2362.9	0.79674
		2362.9	0.79191
		2362.91	0.7874
		2362.91	0.78323
		2362.92	0.77941
		2362.92	0.77593
		2362.93	0.77279
		2362.93	0.77
		2362.93	0.76754
		2362.94	0.76541
		2362.94	0.7636
		2362.95	0.76212
		2362.95	0.76094
		2362.95	0.76007
		2362.96	0.7595
		2362.96	0.75921
		2362.97	0.7592
		2362.97	0.75946
		2362.98	0.75999
		2362.98	0.76077
		2362.98	0.76181
		2362.99	0.76308
		2362.99	0.76459
		2363	0.76633
		2363	0.76828
		2363.01	0.77043
		2363.01	0.77278
		2363.01	0.77531
		2363.02	0.77801
		2363.02	0.78086
		2363.03	0.78385
		2363.03	0.78695
		2363.04	0.79015
		2363.04	0.79344
		2363.04	0.79677
		2363.05	0.80014
		2363.05	0.80351
		2363.06	0.80686
		2363.06	0.81016
		2363.06	0.81338
		2363.07	0.8165
		2363.07	0.81949
		2363.08	0.82232
		2363.08	0.82496
		2363.09	0.8274
		2363.09	0.8296
		2363.09	0.83154
		2363.1	0.8332
		2363.1	0.83458
		2363.11	0.83564
		2363.11	0.83639
		2363.12	0.83682
		2363.12	0.83691
		2363.12	0.83667
		2363.13	0.8361
		2363.13	0.83521
		2363.14	0.834
		2363.14	0.8325
		2363.14	0.8307
		2363.15	0.82864
		2363.15	0.82633
		2363.16	0.8238
		2363.16	0.82106
		2363.17	0.81815
		2363.17	0.81508
		2363.17	0.81189
		2363.18	0.80861
		2363.18	0.80526
		2363.19	0.80187
		2363.19	0.79846
		2363.2	0.79505
		2363.2	0.79168
		2363.2	0.78836
		2363.21	0.78512
		2363.21	0.78196
		2363.22	0.77891
		2363.22	0.77598
		2363.22	0.77318
		2363.23	0.77053
		2363.23	0.76803
		2363.24	0.76568
		2363.24	0.7635
		2363.25	0.76149
		2363.25	0.75964
		2363.25	0.75796
		2363.26	0.75645
		2363.26	0.75511
		2363.27	0.75393
		2363.27	0.75292
		2363.28	0.75206
		2363.28	0.75137
		2363.28	0.75082
		2363.29	0.75043
		2363.29	0.75018
		2363.3	0.75008
		2363.3	0.75012
		2363.31	0.75029
		2363.31	0.75059
		2363.31	0.75102
		2363.32	0.75158
		2363.32	0.75226
		2363.33	0.75306
		2363.33	0.75396
		2363.33	0.75498
		2363.34	0.7561
		2363.34	0.75732
		2363.35	0.75862
		2363.35	0.76001
		2363.36	0.76148
		2363.36	0.76301
		2363.36	0.76461
		2363.37	0.76625
		2363.37	0.76792
		2363.38	0.76963
		2363.38	0.77134
		2363.39	0.77306
		2363.39	0.77476
		2363.39	0.77644
		2363.4	0.77808
		2363.4	0.77965
		2363.41	0.78116
		2363.41	0.78259
		2363.41	0.78392
		2363.42	0.78514
		2363.42	0.78624
		2363.43	0.78721
		2363.43	0.78803
		2363.44	0.78871
		2363.44	0.78922
		2363.44	0.78958
		2363.45	0.78976
		2363.45	0.78978
		2363.46	0.78963
		2363.46	0.78931
		2363.47	0.78883
		2363.47	0.78819
		2363.47	0.7874
		2363.48	0.78646
		2363.48	0.78539
		2363.49	0.78419
		2363.49	0.78288
		2363.5	0.78147
		2363.5	0.77997
		2363.5	0.7784
		2363.51	0.77677
		2363.51	0.77509
		2363.52	0.77338
		2363.52	0.77164
		2363.52	0.7699
		2363.53	0.76817
		2363.53	0.76646
		2363.54	0.76477
		2363.54	0.76312
		2363.55	0.76151
		2363.55	0.75997
		2363.55	0.75848
		2363.56	0.75706
		2363.56	0.75572
		2363.57	0.75445
		2363.57	0.75326
		2363.58	0.75215
		2363.58	0.75113
		2363.58	0.75019
		2363.59	0.74933
		2363.59	0.74856
		2363.6	0.74787
		2363.6	0.74726
		2363.6	0.74673
		2363.61	0.74628
		2363.61	0.74591
		2363.62	0.74561
		2363.62	0.74538
		2363.63	0.74522
		2363.63	0.74513
		2363.63	0.74511
		2363.64	0.74515
		2363.64	0.74525
		2363.65	0.74541
		2363.65	0.74563
		2363.66	0.7459
		2363.66	0.74623
		2363.66	0.74661
		2363.67	0.74703
		2363.67	0.7475
		2363.68	0.74802
		2363.68	0.74858
		2363.68	0.74917
		2363.69	0.7498
		2363.69	0.75046
		2363.7	0.75114
		2363.7	0.75184
		2363.71	0.75256
		2363.71	0.7533
		2363.71	0.75403
		2363.72	0.75477
		2363.72	0.7555
		2363.73	0.75622
		2363.73	0.75693
		2363.74	0.7576
		2363.74	0.75825
		2363.74	0.75886
		2363.75	0.75943
		2363.75	0.75995
		2363.76	0.76042
		2363.76	0.76084
		2363.77	0.76119
		2363.77	0.76147
		2363.77	0.76169
		2363.78	0.76184
		2363.78	0.76191
		2363.79	0.76192
		2363.79	0.76185
		2363.79	0.76171
		2363.8	0.76149
		2363.8	0.76121
		2363.81	0.76087
		2363.81	0.76046
		2363.82	0.75999
		2363.82	0.75948
		2363.82	0.75891
		2363.83	0.7583
		2363.83	0.75765
		2363.84	0.75697
		2363.84	0.75627
		2363.85	0.75554
		2363.85	0.7548
		2363.85	0.75406
		2363.86	0.75331
		2363.86	0.75256
		2363.87	0.75182
		2363.87	0.7511
		2363.87	0.75039
		2363.88	0.7497
		2363.88	0.74904
		2363.89	0.7484
		2363.89	0.74779
		2363.9	0.74721
		2363.9	0.74667
		2363.9	0.74616
		2363.91	0.74569
		2363.91	0.74525
		2363.92	0.74485
		2363.92	0.74448
		2363.93	0.74415
		2363.93	0.74386
		2363.93	0.7436
		2363.94	0.74338
		2363.94	0.74319
		2363.95	0.74303
		2363.95	0.7429
		2363.96	0.74281
		2363.96	0.74275
		2363.96	0.74271
		2363.97	0.74271
		2363.97	0.74273
		2363.98	0.74278
		2363.98	0.74285
		2363.98	0.74295
		2363.99	0.74307
		2363.99	0.74322
		2364	0.74339
		2364	0.74358
		2364.01	0.74379
		2364.01	0.74401
		2364.01	0.74426
		2364.02	0.74452
		2364.02	0.7448
		2364.03	0.74509
		2364.03	0.74538
		2364.04	0.74569
		2364.04	0.74601
		2364.04	0.74633
		2364.05	0.74665
		2364.05	0.74697
		2364.06	0.74729
		2364.06	0.7476
		2364.06	0.74791
		2364.07	0.7482
		2364.07	0.74848
		2364.08	0.74874
		2364.08	0.74899
		2364.09	0.74921
		2364.09	0.74941
		2364.09	0.74959
		2364.1	0.74974
		2364.1	0.74986
		2364.11	0.74995
		2364.11	0.75
		2364.12	0.75003
		2364.12	0.75003
		2364.12	0.74999
		2364.13	0.74993
		2364.13	0.74983
		2364.14	0.7497
		2364.14	0.74955
		2364.15	0.74936
		2364.15	0.74916
		2364.15	0.74893
		2364.16	0.74868
		2364.16	0.74841
		2364.17	0.74812
		2364.17	0.74782
		2364.17	0.74751
		2364.18	0.7472
		2364.18	0.74687
		2364.19	0.74655
		2364.19	0.74622
		2364.2	0.7459
		2364.2	0.74558
		2364.2	0.74526
		2364.21	0.74495
		2364.21	0.74465
		2364.22	0.74436
		2364.22	0.74409
		2364.23	0.74382
		2364.23	0.74357
		2364.23	0.74334
		2364.24	0.74312
		2364.24	0.74291
		2364.25	0.74272
		2364.25	0.74255
		2364.25	0.74239
		2364.26	0.74225
		2364.26	0.74212
		2364.27	0.74201
		2364.27	0.74191
		2364.28	0.74182
		2364.28	0.74175
		2364.28	0.7417
		2364.29	0.74165
		2364.29	0.74162
		2364.3	0.7416
		2364.3	0.7416
		2364.31	0.7416
		2364.31	0.74162
		2364.31	0.74164
		2364.32	0.74168
		2364.32	0.74172
		2364.33	0.74178
		2364.33	0.74184
		2364.34	0.74192
		2364.34	0.742
		2364.34	0.74208
		2364.35	0.74218
		2364.35	0.74228
		2364.36	0.74238
		2364.36	0.7425
		2364.36	0.74261
		2364.37	0.74273
		2364.37	0.74285
		2364.38	0.74298
		2364.38	0.7431
		2364.39	0.74322
		2364.39	0.74335
		2364.39	0.74347
		2364.4	0.74358
		2364.4	0.7437
		2364.41	0.74381
		2364.41	0.74391
		2364.42	0.744
		2364.42	0.74409
		2364.42	0.74416
		2364.43	0.74423
		2364.43	0.74429
		2364.44	0.74433
		2364.44	0.74436
		2364.44	0.74439
		2364.45	0.7444
		2364.45	0.74439
		2364.46	0.74438
		2364.46	0.74435
		2364.47	0.74431
		2364.47	0.74426
		2364.47	0.7442
		2364.48	0.74413
		2364.48	0.74405
		2364.49	0.74396
		2364.49	0.74386
		2364.5	0.74376
		2364.5	0.74364
		2364.5	0.74353
		2364.51	0.74341
		2364.51	0.74329
		2364.52	0.74316
		2364.52	0.74303
		2364.53	0.74291
		2364.53	0.74278
		2364.53	0.74266
		2364.54	0.74254
		2364.54	0.74242
		2364.55	0.7423
		2364.55	0.74219
		2364.55	0.74209
		2364.56	0.74198
		2364.56	0.74189
		2364.57	0.7418
		2364.57	0.74171
		2364.58	0.74163
		2364.58	0.74156
		2364.58	0.74149
		2364.59	0.74143
		2364.59	0.74138
		2364.6	0.74133
		2364.6	0.74129
		2364.61	0.74125
		2364.61	0.74122
		2364.61	0.74119
		2364.62	0.74117
		2364.62	0.74115
		2364.63	0.74114
		2364.63	0.74114
		2364.63	0.74113
		2364.64	0.74114
		2364.64	0.74114
		2364.65	0.74115
		2364.65	0.74117
		2364.66	0.74118
		2364.66	0.74121
		2364.66	0.74123
		2364.67	0.74126
		2364.67	0.74129
		2364.68	0.74132
		2364.68	0.74136
		2364.69	0.7414
		2364.69	0.74144
		2364.69	0.74148
		2364.7	0.74153
		2364.7	0.74158
		2364.71	0.74162
		2364.71	0.74167
		2364.72	0.74172
		2364.72	0.74177
		2364.72	0.74181
		2364.73	0.74186
		2364.73	0.7419
		2364.74	0.74195
		2364.74	0.74199
		2364.74	0.74203
		2364.75	0.74206
		2364.75	0.74209
		2364.76	0.74212
		2364.76	0.74215
		2364.77	0.74217
		2364.77	0.74218
		2364.77	0.7422
		2364.78	0.7422
		2364.78	0.74221
		2364.79	0.7422
		2364.79	0.7422
		2364.8	0.74219
		2364.8	0.74217
		2364.8	0.74215
		2364.81	0.74213
		2364.81	0.7421
		2364.82	0.74207
		2364.82	0.74203
		2364.82	0.74199
		2364.83	0.74195
		2364.83	0.74191
		2364.84	0.74187
		2364.84	0.74182
		2364.85	0.74177
		2364.85	0.74172
		2364.85	0.74168
		2364.86	0.74163
		2364.86	0.74158
		2364.87	0.74153
		2364.87	0.74148
		2364.88	0.74144
		2364.88	0.74139
		2364.88	0.74135
		2364.89	0.74131
		2364.89	0.74127
		2364.9	0.74124
		2364.9	0.7412
		2364.91	0.74117
		2364.91	0.74114
		2364.91	0.74111
		2364.92	0.74109
		2364.92	0.74106
		2364.93	0.74104
		2364.93	0.74102
		2364.93	0.74101
		2364.94	0.74099
		2364.94	0.74098
		2364.95	0.74097
		2364.95	0.74096
		2364.96	0.74096
		2364.96	0.74095
		2364.96	0.74095
		2364.97	0.74095
		2364.97	0.74095
		2364.98	0.74095
		2364.98	0.74095
		2364.99	0.74096
		2364.99	0.74096
		2364.99	0.74097
		2365	0.74098
		2365	0.74099
		2365.01	0.741
		2365.01	0.74101
		2365.01	0.74103
		2365.02	0.74104
		2365.02	0.74105
		2365.03	0.74107
		2365.03	0.74108
		2365.04	0.7411
		2365.04	0.74112
		2365.04	0.74113
		2365.05	0.74115
		2365.05	0.74117
		2365.06	0.74118
		2365.06	0.7412
		2365.07	0.74122
		2365.07	0.74123
		2365.07	0.74124
		2365.08	0.74126
		2365.08	0.74127
		2365.09	0.74128
		2365.09	0.74129
		2365.1	0.7413
		2365.1	0.74131
		2365.1	0.74131
		2365.11	0.74132
		2365.11	0.74132
		2365.12	0.74132
		2365.12	0.74132
		2365.12	0.74132
		2365.13	0.74131
		2365.13	0.74131
		2365.14	0.7413
		2365.14	0.74129
		2365.15	0.74128
		2365.15	0.74127
		2365.15	0.74126
		2365.16	0.74124
		2365.16	0.74123
		2365.17	0.74121
		2365.17	0.7412
		2365.18	0.74118
		2365.18	0.74116
		2365.18	0.74115
		2365.19	0.74113
		2365.19	0.74111
		2365.2	0.7411
		2365.2	0.74108
		2365.2	0.74106
		2365.21	0.74105
		2365.21	0.74103
		2365.22	0.74102
		2365.22	0.741
		2365.23	0.74099
		2365.23	0.74098
		2365.23	0.74097
		2365.24	0.74095
		2365.24	0.74094
		2365.25	0.74093
		2365.25	0.74093
		2365.26	0.74092
		2365.26	0.74091
		2365.26	0.7409
		2365.27	0.7409
		2365.27	0.74089
		2365.28	0.74089
		2365.28	0.74089
		2365.29	0.74088
		2365.29	0.74088
		2365.29	0.74088
		2365.3	0.74088
		2365.3	0.74088
		2365.31	0.74088
		2365.31	0.74088
		2365.31	0.74088
		2365.32	0.74088
		2365.32	0.74088
		2365.33	0.74089
		2365.33	0.74089
		2365.34	0.74089
		2365.34	0.7409
		2365.34	0.7409
		2365.35	0.74091
		2365.35	0.74091
		2365.36	0.74091
		2365.36	0.74092
		2365.37	0.74093
		2365.37	0.74093
		2365.37	0.74094
		2365.38	0.74094
		2365.38	0.74095
		2365.39	0.74095
		2365.39	0.74096
		2365.4	0.74097
		2365.4	0.74097
		2365.4	0.74098
		2365.41	0.74098
		2365.41	0.74099
		2365.42	0.74099
		2365.42	0.74099
		2365.42	0.741
		2365.43	0.741
		2365.43	0.741
		2365.44	0.741
		2365.44	0.741
		2365.45	0.74101
		2365.45	0.74101
		2365.45	0.74101
		2365.46	0.741
		2365.46	0.741
		2365.47	0.741
		2365.47	0.741
		2365.48	0.741
		2365.48	0.74099
		2365.48	0.74099
		2365.49	0.74098
		2365.49	0.74098
		2365.5	0.74097
		2365.5	0.74097
		2365.5	0.74096
		2365.51	0.74096
		2365.51	0.74095
		2365.52	0.74095
		2365.52	0.74094
		2365.53	0.74093
		2365.53	0.74093
		2365.53	0.74092
		2365.54	0.74092
		2365.54	0.74091
		2365.55	0.74091
		2365.55	0.7409
		2365.56	0.7409
		2365.56	0.74089
		2365.56	0.74089
		2365.57	0.74088
		2365.57	0.74088
		2365.58	0.74088
		2365.58	0.74087
		2365.59	0.74087
		2365.59	0.74087
		2365.59	0.74086
		2365.6	0.74086
		2365.6	0.74086
		2365.61	0.74086
		2365.61	0.74086
		2365.61	0.74086
		2365.62	0.74085
		2365.62	0.74085
		2365.63	0.74085
		2365.63	0.74085
		2365.64	0.74085
		2365.64	0.74085
		2365.64	0.74085
		2365.65	0.74085
		2365.65	0.74085
		2365.66	0.74085
		2365.66	0.74086
		2365.67	0.74086
		2365.67	0.74086
		2365.67	0.74086
		2365.68	0.74086
		2365.68	0.74086
		2365.69	0.74086
		2365.69	0.74086
		2365.69	0.74087
		2365.7	0.74087
		2365.7	0.74087
		2365.71	0.74087
		2365.71	0.74087
		2365.72	0.74088
		2365.72	0.74088
		2365.72	0.74088
		2365.73	0.74088
		2365.73	0.74088
		2365.74	0.74088
		2365.74	0.74089
		2365.75	0.74089
		2365.75	0.74089
		2365.75	0.74089
		2365.76	0.74089
		2365.76	0.74089
		2365.77	0.74089
		2365.77	0.74089
		2365.78	0.74089
		2365.78	0.74089
		2365.78	0.74089
		2365.79	0.74089
		2365.79	0.74089
		2365.8	0.74089
		2365.8	0.74089
		2365.8	0.74089
		2365.81	0.74089
		2365.81	0.74089
		2365.82	0.74089
		2365.82	0.74089
		2365.83	0.74088
		2365.83	0.74088
		2365.83	0.74088
		2365.84	0.74088
		2365.84	0.74088
		2365.85	0.74088
		2365.85	0.74087
		2365.86	0.74087
		2365.86	0.74087
		2365.86	0.74087
		2365.87	0.74087
		2365.87	0.74086
		2365.88	0.74086
		2365.88	0.74086
		2365.89	0.74086
		2365.89	0.74086
		2365.89	0.74086
		2365.9	0.74086
		2365.9	0.74085
		2365.91	0.74085
		2365.91	0.74085
		2365.91	0.74085
		2365.92	0.74085
		2365.92	0.74085
		2365.93	0.74085
		2365.93	0.74085
		2365.94	0.74085
		2365.94	0.74085
		2365.94	0.74085
		2365.95	0.74085
		2365.95	0.74084
		2365.96	0.74084
		2365.96	0.74084
		2365.97	0.74084
		2365.97	0.74084
		2365.97	0.74084
		2365.98	0.74084
		2365.98	0.74084
		2365.99	0.74084
		2365.99	0.74084
		2365.99	0.74085
		2366	0.74085
		2366	0.74085
		2366.01	0.74085
		2366.01	0.74085
		2366.02	0.74085
		2366.02	0.74085
		2366.02	0.74085
		2366.03	0.74085
		2366.03	0.74085
		2366.04	0.74085
		2366.04	0.74085
		2366.05	0.74085
		2366.05	0.74085
		2366.05	0.74085
		2366.06	0.74085
		2366.06	0.74085
		2366.07	0.74085
		2366.07	0.74085
		2366.08	0.74085
		2366.08	0.74085
		2366.08	0.74086
		2366.09	0.74086
		2366.09	0.74086
		2366.1	0.74086
		2366.1	0.74086
		2366.1	0.74086
		2366.11	0.74086
		2366.11	0.74086
		2366.12	0.74086
		2366.12	0.74086
		2366.13	0.74086
		2366.13	0.74086
		2366.13	0.74086
		2366.14	0.74086
		2366.14	0.74086
		2366.15	0.74086
		2366.15	0.74085
		2366.16	0.74085
		2366.16	0.74085
		2366.16	0.74085
		2366.17	0.74085
		2366.17	0.74085
		2366.18	0.74085
		2366.18	0.74085
		2366.19	0.74085
		2366.19	0.74085
		2366.19	0.74085
		2366.2	0.74085
		2366.2	0.74085
		2366.21	0.74085
		2366.21	0.74085
		2366.21	0.74085
		2366.22	0.74085
		2366.22	0.74085
		2366.23	0.74085
		2366.23	0.74084
		2366.24	0.74084
		2366.24	0.74084
		2366.24	0.74084
		2366.25	0.74084
		2366.25	0.74084
		2366.26	0.74084
		2366.26	0.74084
		2366.27	0.74084
		2366.27	0.74084
		2366.27	0.74084
		2366.28	0.74084
		2366.28	0.74084
		2366.29	0.74084
		2366.29	0.74084
		2366.29	0.74084
		2366.3	0.74084
		2366.3	0.74084
		2366.31	0.74084
		2366.31	0.74084
		2366.32	0.74084
		2366.32	0.74084
		2366.32	0.74084
		2366.33	0.74084
		2366.33	0.74084
		2366.34	0.74084
		2366.34	0.74084
		2366.35	0.74084
		2366.35	0.74084
		2366.35	0.74084
		2366.36	0.74084
		2366.36	0.74084
		2366.37	0.74084
		2366.37	0.74084
		2366.38	0.74084
		2366.38	0.74084
		2366.38	0.74084
		2366.39	0.74084
		2366.39	0.74084
		2366.4	0.74084
		2366.4	0.74084
		2366.4	0.74084
		2366.41	0.74084
		2366.41	0.74084
		2366.42	0.74084
		2366.42	0.74084
		2366.43	0.74084
		2366.43	0.74084
		2366.43	0.74085
		2366.44	0.74085
		2366.44	0.74085
		2366.45	0.74085
		2366.45	0.74085
		2366.46	0.74085
		2366.46	0.74085
		2366.46	0.74085
		2366.47	0.74084
		2366.47	0.74084
		2366.48	0.74084
		2366.48	0.74084
		2366.49	0.74084
		2366.49	0.74084
		2366.49	0.74084
		2366.5	0.74084
		2366.5	0.74084
		2366.51	0.74084
		2366.51	0.74084
		2366.51	0.74084
		2366.52	0.74084
		2366.52	0.74084
		2366.53	0.74084
		2366.53	0.74084
		2366.54	0.74084
		2366.54	0.74084
		2366.54	0.74084
		2366.55	0.74084
		2366.55	0.74084
		2366.56	0.74084
		2366.56	0.74084
		2366.57	0.74084
		2366.57	0.74084
		2366.57	0.74084
		2366.58	0.74084
		2366.58	0.74084
		2366.59	0.74084
		2366.59	0.74084
		2366.59	0.74084
		2366.6	0.74084
		2366.6	0.74084
		2366.61	0.74084
		2366.61	0.74084
		2366.62	0.74084
		2366.62	0.74084
		2366.62	0.74084
		2366.63	0.74084
		2366.63	0.74084
		2366.64	0.74084
		2366.64	0.74084
		2366.65	0.74084
		2366.65	0.74084
		2366.65	0.74084
		2366.66	0.74084
		2366.66	0.74084
		2366.67	0.74084
		2366.67	0.74084
		2366.68	0.74084
		2366.68	0.74084
		2366.68	0.74084
		2366.69	0.74084
		2366.69	0.74084
		2366.7	0.74084
		2366.7	0.74084
		2366.7	0.74084
		2366.71	0.74084
		2366.71	0.74084
		2366.72	0.74084
		2366.72	0.74084
		2366.73	0.74084
		2366.73	0.74084
		2366.73	0.74084
		2366.74	0.74084
		2366.74	0.74084
		2366.75	0.74084
		2366.75	0.74084
		2366.76	0.74084
		2366.76	0.74084
		2366.76	0.74084
		2366.77	0.74084
		2366.77	0.74084
		2366.78	0.74084
		2366.78	0.74084
		2366.79	0.74084
		2366.79	0.74084
		2366.79	0.74084
		2366.8	0.74084
		2366.8	0.74084
		2366.81	0.74084
		2366.81	0.74084
		2366.81	0.74084
		2366.82	0.74084
		2366.82	0.74084
		2366.83	0.74084
		2366.83	0.74084
		2366.84	0.74084
		2366.84	0.74084
		2366.84	0.74084
		2366.85	0.74084
		2366.85	0.74084
		2366.86	0.74084
		2366.86	0.74084
		2366.87	0.74084
		2366.87	0.74084
		2366.87	0.74084
		2366.88	0.74084
		2366.88	0.74084
		2366.89	0.74084
		2366.89	0.74084
		2366.9	0.74084
		2366.9	0.74084
		2366.9	0.74084
		2366.91	0.74084
		2366.91	0.74084
		2366.92	0.74084
		2366.92	0.74084
		2366.92	0.74084
		2366.93	0.74084
		2366.93	0.74084
		2366.94	0.74084
		2366.94	0.74084
		2366.95	0.74084
		2366.95	0.74084
		2366.95	0.74084
		2366.96	0.74084
		2366.96	0.74084
		2366.97	0.74084
		2366.97	0.74084
		2366.98	0.74084
		2366.98	0.74084
		2366.98	0.74084
		2366.99	0.74084
		2366.99	0.74084
		2367	0.74084
		2367	0.74084
		2367	0.74084
		2367.01	0.74084
		2367.01	0.74084
		2367.02	0.74084
		2367.02	0.74084
		2367.03	0.74084
		2367.03	0.74084
		2367.03	0.74084
		2367.04	0.74084
		2367.04	0.74084
		2367.05	0.74084
		2367.05	0.74084
		2367.06	0.74084
		2367.06	0.74084
		2367.06	0.74084
		2367.07	0.74084
		2367.07	0.74084
		2367.08	0.74084
		2367.08	0.74084
		2367.09	0.74084
		2367.09	0.74084
		2367.09	0.74084
		2367.1	0.74084
		2367.1	0.74084
		2367.11	0.74084
		2367.11	0.74084
		2367.11	0.74084
		2367.12	0.74084
		2367.12	0.74084
		2367.13	0.74084
		2367.13	0.74084
		2367.14	0.74084
		2367.14	0.74084
		2367.14	0.74084
		2367.15	0.74084
		2367.15	0.74084
		2367.16	0.74084
		2367.16	0.74084
		2367.17	0.74084
		2367.17	0.74084
		2367.17	0.74084
		2367.18	0.74084
		2367.18	0.74084
		2367.19	0.74084
		2367.19	0.74084
		2367.2	0.74084
		2367.2	0.74084
		2367.2	0.74084
		2367.21	0.74084
		2367.21	0.74084
		2367.22	0.74084
		2367.22	0.74084
		2367.22	0.74084
		2367.23	0.74084
		2367.23	0.74084
		2367.24	0.74084
		2367.24	0.74084
		2367.25	0.74084
		2367.25	0.74084
		2367.25	0.74084
		2367.26	0.74084
		2367.26	0.74084
		2367.27	0.74084
		2367.27	0.74084
		2367.28	0.74084
		2367.28	0.74084
		2367.28	0.74084
		2367.29	0.74084
		2367.29	0.74084
		2367.3	0.74084
		2367.3	0.74084
		2367.31	0.74084
		2367.31	0.74084
		2367.31	0.74084
		2367.32	0.74084
		2367.32	0.74084
		2367.33	0.74084
		2367.33	0.74084
		2367.33	0.74084
		2367.34	0.74084
		2367.34	0.74084
		2367.35	0.74084
		2367.35	0.74084
		2367.36	0.74084
		2367.36	0.74084
		2367.36	0.74084
		2367.37	0.74084
		2367.37	0.74084
		2367.38	0.74084
		2367.38	0.74084
		2367.39	0.74084
		2367.39	0.74084
		2367.39	0.74084
		2367.4	0.74084
		2367.4	0.74084
		2367.41	0.74084
		2367.41	0.74084
		2367.41	0.74084
		2367.42	0.74084
		2367.42	0.74084
		2367.43	0.74084
		2367.43	0.74084
		2367.44	0.74084
		2367.44	0.74084
		2367.44	0.74084
		2367.45	0.74084
		2367.45	0.74084
		2367.46	0.74084
		2367.46	0.74084
		2367.47	0.74084
		2367.47	0.74084
		2367.47	0.74084
		2367.48	0.74084
		2367.48	0.74084
		2367.49	0.74084
		2367.49	0.74084
		2367.5	0.74084
		2367.5	0.74084
		2367.5	0.74084
		2367.51	0.74084
		2367.51	0.74084
		2367.52	0.74084
		2367.52	0.74084
		2367.52	0.74084
		2367.53	0.74084
		2367.53	0.74084
		2367.54	0.74084
		2367.54	0.74084
		2367.55	0.74084
		2367.55	0.74084
		2367.55	0.74084
		2367.56	0.74084
		2367.56	0.74084
		2367.57	0.74084
		2367.57	0.74084
		2367.58	0.74084
		2367.58	0.74084
		2367.58	0.74084
		2367.59	0.74084
		2367.59	0.74084
		2367.6	0.74084
		2367.6	0.74084
		2367.61	0.74084
		2367.61	0.74084
		2367.61	0.74084
		2367.62	0.74084
		2367.62	0.74084
		2367.63	0.74084
		2367.63	0.74084
		2367.63	0.74084
		2367.64	0.74084
		2367.64	0.74084
		2367.65	0.74084
		2367.65	0.74084
		2367.66	0.74084
		2367.66	0.74084
		2367.66	0.74084
		2367.67	0.74084
		2367.67	0.74084
		2367.68	0.74084
		2367.68	0.74084
		2367.69	0.74084
		2367.69	0.74084
		2367.69	0.74084
		2367.7	0.74084
		2367.7	0.74084
		2367.71	0.74084
		2367.71	0.74084
		2367.72	0.74084
		2367.72	0.74084
		2367.72	0.74084
		2367.73	0.74084
		2367.73	0.74084
		2367.74	0.74084
		2367.74	0.74084
		2367.74	0.74084
		2367.75	0.74084
		2367.75	0.74084
		2367.76	0.74084
		2367.76	0.74084
		2367.77	0.74084
		2367.77	0.74084
		2367.77	0.74084
		2367.78	0.74084
		2367.78	0.74084
		2367.79	0.74084
		2367.79	0.74084
		2367.8	0.74084
		2367.8	0.74084
		2367.8	0.74084
		2367.81	0.74084
		2367.81	0.74084
		2367.82	0.74084
		2367.82	0.74084
		2367.83	0.74084
		2367.83	0.74084
		2367.83	0.74084
		2367.84	0.74084
		2367.84	0.74084
		2367.85	0.74084
		2367.85	0.74084

## Sheet: Fig 2b
wavelength	Control	[Au25(Cys)18] only	Cysteine only	CV only	CV&[Au25(Cys)18]
1000	0.05015	0.05	0.05364	0.05239	0.05321
999	0.04903	0.0502	0.0521	0.05053	0.05174
998	0.05023	0.05037	0.05296	0.05192	0.05287
997	0.04985	0.04981	0.05265	0.05085	0.05136
996	0.05049	0.04954	0.0532	0.05156	0.05244
995	0.04911	0.04929	0.05234	0.05108	0.05156
994	0.05042	0.04981	0.05223	0.05124	0.053
993	0.04906	0.04949	0.05196	0.05067	0.05118
992	0.0505	0.05039	0.05269	0.05103	0.05215
991	0.04885	0.04967	0.05253	0.0506	0.0508
990	0.0501	0.04987	0.05255	0.05	0.0521
989	0.04963	0.04954	0.05245	0.05154	0.05189
988	0.05066	0.05041	0.05275	0.05122	0.05257
987	0.04931	0.04951	0.05287	0.05096	0.05204
986	0.0504	0.04931	0.05191	0.05042	0.05212
985	0.04993	0.04957	0.05338	0.05116	0.05218
984	0.05122	0.05055	0.05387	0.0517	0.05296
983	0.05039	0.0503	0.05285	0.05128	0.05214
982	0.05039	0.05066	0.05298	0.05159	0.05214
981	0.04949	0.04947	0.05244	0.05124	0.05211
980	0.05022	0.05048	0.0528	0.05181	0.05314
979	0.05048	0.04964	0.05276	0.05093	0.05289
978	0.04981	0.05015	0.05245	0.05112	0.05109
977	0.04992	0.04932	0.05074	0.04978	0.05173
976	0.0491	0.04956	0.05156	0.0505	0.05091
975	0.04963	0.04882	0.05156	0.04953	0.05223
974	0.04956	0.05036	0.05234	0.05122	0.05138
973	0.05011	0.04981	0.05227	0.05065	0.05249
972	0.04953	0.05039	0.05324	0.05158	0.05174
971	0.05084	0.05087	0.05256	0.05091	0.05301
970	0.04929	0.05024	0.05225	0.05085	0.05123
969	0.05016	0.05013	0.0522	0.05192	0.05354
968	0.05012	0.0509	0.05191	0.05096	0.05185
967	0.05026	0.05014	0.05313	0.0518	0.05287
966	0.05144	0.0508	0.05323	0.05124	0.053
965	0.05128	0.05116	0.05374	0.0525	0.05378
964	0.05112	0.05017	0.05298	0.05109	0.0521
963	0.05088	0.05052	0.05385	0.05209	0.05396
962	0.0508	0.05054	0.05313	0.05074	0.05244
961	0.04979	0.05075	0.05414	0.05255	0.0527
960	0.0508	0.04948	0.05267	0.05076	0.05159
959	0.0504	0.0518	0.0544	0.05287	0.05351
958	0.05104	0.05044	0.05313	0.05111	0.05268
957	0.0504	0.05021	0.05404	0.05211	0.05273
956	0.05161	0.04928	0.05215	0.05169	0.05328
955	0.05098	0.05182	0.05435	0.05232	0.05378
954	0.05223	0.05114	0.05282	0.05188	0.05363
953	0.05095	0.05212	0.05462	0.05186	0.05284
952	0.0519	0.05168	0.05398	0.05275	0.05361
951	0.05141	0.0518	0.05505	0.05179	0.05273
950	0.05087	0.05073	0.05354	0.05238	0.05344
949	0.05056	0.05068	0.05302	0.05124	0.05232
948	0.05099	0.0508	0.05348	0.05296	0.054
947	0.05161	0.05178	0.05354	0.05157	0.05283
946	0.05159	0.05202	0.05457	0.05377	0.05482
945	0.05094	0.05139	0.05332	0.0522	0.05289
944	0.05143	0.05202	0.05465	0.05263	0.05494
943	0.05123	0.05173	0.05319	0.05135	0.05306
942	0.05196	0.05191	0.05574	0.05332	0.05536
941	0.05172	0.05112	0.05325	0.05219	0.05237
940	0.05087	0.05156	0.05518	0.05278	0.05456
939	0.05053	0.05142	0.0533	0.05262	0.05257
938	0.05127	0.05189	0.05366	0.05201	0.05422
937	0.05174	0.05096	0.05399	0.05397	0.05355
936	0.0514	0.05234	0.05542	0.05215	0.05492
935	0.05035	0.05067	0.05316	0.05264	0.05264
934	0.05135	0.05199	0.05474	0.05189	0.05443
933	0.05064	0.05088	0.05324	0.05262	0.0537
932	0.05205	0.05273	0.05394	0.05312	0.05453
931	0.05115	0.05095	0.05375	0.05297	0.05413
930	0.05218	0.05287	0.05375	0.05295	0.05475
929	0.05022	0.05106	0.05397	0.05169	0.05347
928	0.05245	0.0527	0.05408	0.05311	0.05489
927	0.05228	0.05087	0.05582	0.05234	0.05406
926	0.05218	0.0518	0.05387	0.05267	0.05388
925	0.05108	0.05016	0.05421	0.05235	0.05405
924	0.05063	0.05108	0.05242	0.05273	0.05337
923	0.05186	0.05166	0.05516	0.05292	0.05394
922	0.05186	0.05266	0.05409	0.05282	0.05421
921	0.05069	0.05198	0.05427	0.05219	0.05439
920	0.0523	0.05117	0.05371	0.05316	0.05374
919	0.05229	0.05125	0.0552	0.0538	0.05574
918	0.05123	0.05151	0.05454	0.05346	0.05481
917	0.05331	0.05355	0.05604	0.05585	0.05604
916	0.05186	0.05219	0.05557	0.05345	0.05395
915	0.05313	0.05336	0.05633	0.0547	0.05656
914	0.05124	0.05158	0.05492	0.05252	0.05308
913	0.05389	0.0542	0.05509	0.05521	0.05621
912	0.05108	0.05209	0.05584	0.05409	0.05431
911	0.05231	0.05322	0.05595	0.05623	0.05722
910	0.05176	0.05267	0.05595	0.05337	0.05423
909	0.05332	0.0536	0.05549	0.05465	0.05704
908	0.0529	0.05289	0.05603	0.05502	0.05596
907	0.05489	0.05553	0.05705	0.05623	0.05707
906	0.05271	0.05277	0.05577	0.05537	0.0555
905	0.05322	0.05452	0.05572	0.05539	0.05716
904	0.05057	0.05221	0.05549	0.05504	0.05524
903	0.05313	0.05388	0.05439	0.05517	0.05607
902	0.05286	0.05344	0.05517	0.05628	0.05473
901	0.05202	0.0534	0.0545	0.05311	0.05571
900	0.05293	0.05304	0.05599	0.05375	0.05607
899	0.05432	0.05382	0.05584	0.05329	0.05564
898	0.0549	0.05457	0.05585	0.05725	0.05642
897	0.05336	0.05261	0.05482	0.05397	0.05628
896	0.05478	0.05393	0.05452	0.05497	0.05842
895	0.05332	0.05402	0.05562	0.05279	0.05802
894	0.05461	0.05447	0.05667	0.05677	0.05967
893	0.05113	0.0511	0.05566	0.05378	0.05497
892	0.05377	0.05209	0.05678	0.05564	0.05708
891	0.05434	0.05268	0.05669	0.05657	0.05755
890	0.05685	0.05485	0.05554	0.0566	0.05917
889	0.05174	0.05354	0.05506	0.05513	0.05683
888	0.0544	0.05397	0.05821	0.05452	0.05763
887	0.0528	0.052	0.05684	0.05401	0.05447
886	0.05394	0.05406	0.05307	0.05387	0.05613
885	0.05227	0.05388	0.0548	0.05584	0.05566
884	0.05492	0.05607	0.05761	0.05553	0.05556
883	0.05515	0.05468	0.05752	0.05684	0.05703
882	0.05553	0.05591	0.05608	0.05686	0.05788
881	0.05153	0.05504	0.05486	0.05532	0.05381
880	0.05035	0.05316	0.05577	0.05484	0.05524
879	0.05414	0.05232	0.056	0.05505	0.05731
878	0.05466	0.05485	0.05626	0.05574	0.05716
877	0.05274	0.05271	0.05546	0.05387	0.05458
876	0.05199	0.05224	0.05552	0.05162	0.05532
875	0.05437	0.05612	0.05631	0.05467	0.05853
874	0.05359	0.05614	0.05717	0.05569	0.05772
873	0.05385	0.05399	0.05532	0.05189	0.05321
872	0.05108	0.05146	0.05199	0.05247	0.05408
871	0.05447	0.05362	0.05615	0.0545	0.05741
870	0.05201	0.05408	0.0564	0.05597	0.05893
869	0.0544	0.05461	0.05724	0.05381	0.05924
868	0.05342	0.05423	0.05621	0.05439	0.05906
867	0.05213	0.05285	0.05602	0.05424	0.05855
866	0.05028	0.05163	0.05379	0.0533	0.05628
865	0.05209	0.05212	0.05531	0.05415	0.05615
864	0.05294	0.05305	0.053	0.05509	0.05863
863	0.05539	0.05382	0.05575	0.05532	0.05805
862	0.05682	0.05481	0.05858	0.05473	0.05758
861	0.06057	0.05891	0.06076	0.05797	0.05804
860	0.05782	0.05325	0.05866	0.055	0.05599
859	0.05133	0.05193	0.0544	0.05365	0.05436
858	0.05024	0.05102	0.05476	0.05413	0.0549
857	0.05027	0.04948	0.05516	0.05498	0.05332
856	0.05007	0.0509	0.05416	0.05481	0.05326
855	0.05133	0.05181	0.05385	0.05352	0.05431
854	0.05074	0.05036	0.0529	0.05155	0.0537
853	0.04912	0.04888	0.05218	0.05231	0.05307
852	0.04944	0.05047	0.0545	0.05267	0.05422
851	0.04993	0.05224	0.05489	0.05394	0.05439
850	0.05115	0.05208	0.05509	0.05541	0.05483
849	0.05251	0.05232	0.05608	0.05401	0.05548
848	0.05203	0.05075	0.05595	0.05263	0.05414
847	0.0512	0.05025	0.05466	0.05245	0.05414
846	0.05073	0.05151	0.05519	0.05346	0.05513
845	0.0512	0.05115	0.05505	0.05357	0.05417
844	0.05182	0.05144	0.05446	0.05332	0.05374
843	0.05133	0.05119	0.05467	0.05325	0.05368
842	0.05184	0.05235	0.05543	0.05374	0.05483
841	0.05197	0.05246	0.05586	0.05464	0.05591
840	0.0509	0.05084	0.05491	0.05426	0.05604
839	0.05064	0.05039	0.05434	0.05322	0.05542
838	0.05104	0.05093	0.05507	0.05412	0.05462
837	0.05124	0.0518	0.05523	0.05448	0.05473
836	0.05074	0.05123	0.0549	0.05392	0.05482
835	0.05106	0.05143	0.05562	0.05371	0.05497
834	0.05049	0.05153	0.05575	0.05377	0.0552
833	0.05091	0.05187	0.05618	0.05488	0.05604
832	0.0516	0.05196	0.05588	0.05499	0.0562
831	0.05179	0.05171	0.05576	0.05485	0.05596
830	0.05259	0.05221	0.05603	0.0548	0.05591
829	0.05245	0.05212	0.0562	0.0551	0.05626
828	0.05135	0.05176	0.05555	0.05477	0.05578
827	0.05119	0.05121	0.05501	0.05449	0.05531
826	0.05197	0.0518	0.05583	0.05452	0.05594
825	0.05198	0.05228	0.0557	0.05387	0.056
824	0.05171	0.0519	0.05551	0.05436	0.05641
823	0.05179	0.05163	0.05573	0.05476	0.05653
822	0.05171	0.05182	0.05515	0.05506	0.05613
821	0.05201	0.0521	0.05528	0.0552	0.0557
820	0.05255	0.0524	0.05609	0.05519	0.05655
819	0.05194	0.052	0.05569	0.05465	0.05617
818	0.05194	0.05189	0.05562	0.05447	0.05584
817	0.05234	0.05232	0.05569	0.05514	0.0562
816	0.05221	0.05212	0.05562	0.05475	0.05613
815	0.05204	0.05242	0.05594	0.05482	0.05636
814	0.0522	0.05238	0.05641	0.05494	0.05638
813	0.0524	0.05226	0.05621	0.05479	0.05638
812	0.05216	0.0522	0.05581	0.05485	0.05645
811	0.05204	0.05209	0.05574	0.05485	0.05576
810	0.05168	0.05167	0.05588	0.05504	0.05613
809	0.0522	0.0521	0.05569	0.05543	0.05666
808	0.05234	0.05258	0.05571	0.05574	0.05642
807	0.05208	0.05255	0.05614	0.05536	0.05628
806	0.052	0.05261	0.05612	0.05562	0.05635
805	0.0524	0.05283	0.05625	0.05584	0.0565
804	0.05258	0.05314	0.05643	0.05576	0.05627
803	0.05285	0.0527	0.05613	0.05548	0.05672
802	0.05286	0.05256	0.05624	0.05586	0.05704
801	0.05258	0.0526	0.05622	0.0556	0.05695
800	0.05255	0.05274	0.05607	0.05542	0.05673
799	0.05255	0.05308	0.05584	0.05568	0.05718
798	0.05274	0.05291	0.05614	0.05562	0.05734
797	0.05254	0.05246	0.05642	0.05558	0.05683
796	0.05261	0.05265	0.05638	0.05569	0.05697
795	0.05254	0.05299	0.05625	0.05574	0.05732
794	0.05285	0.05307	0.05631	0.05608	0.05751
793	0.05258	0.05285	0.05637	0.05559	0.05705
792	0.05257	0.05295	0.05647	0.05545	0.05692
791	0.05279	0.05282	0.05631	0.05606	0.05698
790	0.05295	0.05289	0.05603	0.05576	0.05691
789	0.05302	0.05285	0.05624	0.05594	0.05688
788	0.05288	0.05314	0.05663	0.05599	0.05722
787	0.05273	0.05343	0.0568	0.05634	0.05744
786	0.05257	0.05327	0.05639	0.05594	0.05741
785	0.05297	0.05339	0.05655	0.05658	0.0576
784	0.05353	0.05343	0.05698	0.05664	0.05786
783	0.05307	0.0534	0.05678	0.05621	0.05767
782	0.05261	0.05313	0.05635	0.05607	0.05745
781	0.05323	0.05367	0.05704	0.05653	0.05768
780	0.05301	0.05375	0.05674	0.05655	0.05811
779	0.05288	0.05304	0.05699	0.05646	0.05806
778	0.05332	0.05327	0.05656	0.05625	0.0577
777	0.05332	0.0533	0.0569	0.05633	0.05803
776	0.05355	0.05368	0.05702	0.05671	0.05853
775	0.05369	0.05351	0.05709	0.0568	0.05823
774	0.05342	0.05348	0.05728	0.05724	0.05838
773	0.05327	0.05353	0.05705	0.0568	0.05801
772	0.05324	0.0538	0.0571	0.05677	0.0583
771	0.05379	0.05349	0.05717	0.05699	0.05831
770	0.05355	0.05368	0.05699	0.05696	0.05861
769	0.05355	0.05374	0.05705	0.05691	0.05885
768	0.05371	0.05433	0.05736	0.05715	0.0587
767	0.05386	0.05443	0.05746	0.05736	0.05897
766	0.05361	0.05425	0.05707	0.05697	0.05878
765	0.05305	0.05375	0.05688	0.05722	0.05838
764	0.05348	0.05389	0.05711	0.05724	0.05879
763	0.05395	0.05428	0.05736	0.05773	0.05937
762	0.05399	0.05453	0.05742	0.0576	0.05953
761	0.05422	0.05445	0.05752	0.05763	0.05924
760	0.05409	0.05402	0.05751	0.05806	0.05945
759	0.05417	0.0543	0.05769	0.05787	0.05911
758	0.05408	0.05467	0.05774	0.05772	0.05935
757	0.05389	0.05456	0.05711	0.05748	0.05941
756	0.05402	0.05435	0.05752	0.05788	0.05964
755	0.05436	0.0545	0.05758	0.05814	0.05931
754	0.05461	0.0546	0.05835	0.05839	0.06022
753	0.05445	0.05412	0.05799	0.05817	0.05967
752	0.05427	0.05466	0.05757	0.05818	0.05959
751	0.05451	0.05472	0.05781	0.05797	0.06016
750	0.05408	0.05507	0.05796	0.0582	0.06011
749	0.0547	0.05544	0.0582	0.0585	0.06059
748	0.0542	0.05505	0.05832	0.05846	0.05984
747	0.05432	0.0548	0.05825	0.05846	0.06006
746	0.05444	0.05558	0.05853	0.05879	0.06057
745	0.0546	0.05525	0.05809	0.05835	0.06036
744	0.05494	0.05531	0.05844	0.05844	0.06068
743	0.05452	0.0551	0.05898	0.05847	0.0606
742	0.05477	0.05538	0.05885	0.05865	0.06097
741	0.05532	0.05593	0.05925	0.0597	0.06144
740	0.05502	0.05533	0.05866	0.05937	0.06096
739	0.05515	0.05556	0.05865	0.05949	0.06121
738	0.05557	0.05616	0.05928	0.05991	0.06165
737	0.0552	0.05568	0.05855	0.05958	0.06156
736	0.05577	0.05564	0.0588	0.0597	0.06161
735	0.0551	0.05582	0.05846	0.05931	0.06121
734	0.0552	0.05569	0.05912	0.05986	0.06176
733	0.05532	0.05607	0.05941	0.06007	0.06204
732	0.05579	0.05613	0.05907	0.06014	0.06216
731	0.05534	0.05586	0.05866	0.05981	0.06179
730	0.05538	0.05628	0.05878	0.0599	0.06174
729	0.0557	0.05626	0.05954	0.06001	0.06235
728	0.05593	0.05629	0.05945	0.05994	0.06242
727	0.05616	0.05611	0.05966	0.06074	0.06283
726	0.05595	0.05635	0.05968	0.06086	0.06271
725	0.05567	0.05668	0.05915	0.06046	0.06278
724	0.05622	0.05656	0.06009	0.06085	0.06323
723	0.05572	0.05658	0.05999	0.06087	0.06296
722	0.05598	0.05673	0.05938	0.06086	0.06342
721	0.05644	0.05666	0.0597	0.0608	0.06402
720	0.05654	0.05692	0.05974	0.06133	0.06399
719	0.05664	0.05659	0.05967	0.06115	0.0636
718	0.05606	0.05704	0.0601	0.06139	0.06388
717	0.05647	0.0573	0.06025	0.06175	0.06462
716	0.05611	0.05711	0.06014	0.06165	0.06469
715	0.05632	0.05658	0.05945	0.06148	0.06417
714	0.05643	0.05686	0.0602	0.06184	0.06511
713	0.05658	0.05701	0.06072	0.06201	0.06509
712	0.05691	0.05724	0.06046	0.06208	0.06544
711	0.05701	0.05771	0.06034	0.06261	0.06593
710	0.05705	0.0576	0.06041	0.06258	0.06604
709	0.05681	0.05772	0.06064	0.06288	0.06639
708	0.05702	0.05742	0.06037	0.06283	0.06678
707	0.05737	0.0577	0.06076	0.06305	0.06741
706	0.05681	0.05778	0.06089	0.06356	0.06761
705	0.05759	0.05772	0.06118	0.0636	0.06755
704	0.05725	0.05804	0.0612	0.06374	0.06842
703	0.05686	0.05743	0.06064	0.06321	0.06843
702	0.05695	0.05784	0.06081	0.06364	0.06866
701	0.05748	0.05791	0.06068	0.06366	0.06902
700	0.05708	0.05818	0.06136	0.06454	0.0696
699	0.05727	0.05795	0.06098	0.06467	0.07049
698	0.05757	0.05814	0.06116	0.06473	0.07097
697	0.05771	0.05833	0.06162	0.06531	0.07169
696	0.0577	0.05797	0.06183	0.06594	0.07222
695	0.05761	0.05857	0.06166	0.06586	0.07265
694	0.05761	0.05846	0.06143	0.06633	0.07349
693	0.05776	0.05853	0.0613	0.06656	0.07431
692	0.05727	0.05777	0.06135	0.06689	0.07484
691	0.05773	0.05823	0.06162	0.06734	0.07587
690	0.05809	0.05843	0.0623	0.06795	0.07677
689	0.05785	0.05828	0.06127	0.06766	0.07765
688	0.0583	0.05854	0.0613	0.06856	0.07883
687	0.05815	0.05853	0.06122	0.06879	0.08027
686	0.05804	0.05854	0.06134	0.06947	0.08122
685	0.05794	0.0586	0.06132	0.07009	0.08252
684	0.05769	0.05821	0.06094	0.07016	0.08355
683	0.05796	0.05848	0.06114	0.07098	0.08537
682	0.05802	0.05882	0.06121	0.07167	0.08719
681	0.0581	0.05858	0.06139	0.0725	0.08906
680	0.05787	0.05891	0.06141	0.07343	0.09092
679	0.05776	0.05873	0.06123	0.07411	0.09297
678	0.05832	0.05885	0.06191	0.07524	0.09557
677	0.05807	0.05869	0.06145	0.07617	0.09763
676	0.05809	0.05893	0.06162	0.07692	0.1002
675	0.05852	0.05882	0.06185	0.07822	0.10313
674	0.05845	0.05911	0.06147	0.07941	0.10603
673	0.05835	0.0591	0.06186	0.08057	0.10904
672	0.05842	0.05916	0.06188	0.08184	0.11278
671	0.05845	0.05926	0.06158	0.08357	0.11656
670	0.05853	0.05939	0.06192	0.08523	0.12071
669	0.05867	0.05935	0.06171	0.08696	0.12525
668	0.05853	0.05912	0.06157	0.08849	0.13013
667	0.0585	0.0592	0.06182	0.09072	0.13519
666	0.05869	0.0594	0.0619	0.09287	0.14061
665	0.05896	0.05948	0.06207	0.09554	0.14693
664	0.05839	0.05941	0.0618	0.09804	0.15293
663	0.05846	0.0594	0.06206	0.10083	0.16005
662	0.05859	0.05983	0.06195	0.10381	0.16779
661	0.05885	0.05953	0.062	0.10702	0.17631
660	0.05888	0.05968	0.06207	0.11033	0.18554
659	0.05892	0.05986	0.06211	0.11411	0.19544
658	0.05882	0.05974	0.06235	0.11851	0.20607
657	0.05895	0.05967	0.06222	0.12291	0.21756
656	0.05892	0.05973	0.06187	0.12766	0.23017
655	0.05886	0.05973	0.06179	0.13281	0.24341
654	0.05883	0.05979	0.06204	0.13885	0.25823
653	0.05901	0.05961	0.06238	0.14488	0.27447
652	0.05868	0.05963	0.06208	0.1511	0.29162
651	0.05889	0.05986	0.06221	0.15836	0.3106
650	0.05879	0.06	0.06207	0.16655	0.33131
649	0.05882	0.05963	0.06181	0.17468	0.35364
648	0.05881	0.0598	0.06189	0.18437	0.37794
647	0.05863	0.05981	0.06213	0.19432	0.4037
646	0.0589	0.06001	0.06231	0.20514	0.43138
645	0.05865	0.06006	0.06215	0.21682	0.46161
644	0.05874	0.06016	0.06231	0.22956	0.49407
643	0.05905	0.06019	0.06203	0.24359	0.52965
642	0.05909	0.06014	0.06232	0.25826	0.56782
641	0.0592	0.06031	0.06253	0.27492	0.60966
640	0.05911	0.06023	0.06218	0.29272	0.65489
639	0.05899	0.0604	0.0623	0.31174	0.70274
638	0.05879	0.06025	0.06205	0.33221	0.75409
637	0.05903	0.0604	0.06225	0.35465	0.80959
636	0.05944	0.06057	0.06232	0.37838	0.8686
635	0.05932	0.06052	0.06239	0.40326	0.93132
634	0.05947	0.0606	0.06224	0.42933	0.9985
633	0.0594	0.06062	0.06218	0.45838	1.07043
632	0.05931	0.06074	0.06242	0.48971	1.14626
631	0.05953	0.06092	0.06272	0.52331	1.22811
630	0.05963	0.06119	0.06282	0.55931	1.31585
629	0.05942	0.06109	0.06252	0.59708	1.40582
628	0.05943	0.06114	0.06264	0.63759	1.50218
627	0.0594	0.06125	0.06288	0.68008	1.60182
626	0.0595	0.06132	0.06291	0.72447	1.70544
625	0.05978	0.06149	0.06298	0.77094	1.81527
624	0.05989	0.06182	0.06316	0.81955	1.92801
623	0.05991	0.06188	0.06318	0.87033	2.04172
622	0.06	0.06189	0.06318	0.92296	2.15568
621	0.05993	0.06199	0.06319	0.9784	2.27127
620	0.06006	0.06212	0.06321	1.03518	2.39547
619	0.06003	0.06208	0.06321	1.09344	2.51292
618	0.06014	0.06208	0.06319	1.1531	2.63263
617	0.06023	0.06241	0.06354	1.21251	2.73691
616	0.06023	0.06248	0.06365	1.27264	2.83043
615	0.06039	0.06278	0.0635	1.33197	2.92823
614	0.06032	0.06271	0.06344	1.39089	3.02377
613	0.06012	0.06278	0.0634	1.44974	3.11362
612	0.05997	0.06282	0.06357	1.50408	3.12406
611	0.06002	0.06294	0.06373	1.55898	3.16579
610	0.06036	0.06311	0.06376	1.61228	3.24353
609	0.06056	0.06343	0.06393	1.66174	3.30463
608	0.06047	0.06344	0.06383	1.70633	3.35459
607	0.06046	0.0636	0.06382	1.74437	3.34365
606	0.06036	0.06368	0.06368	1.781	3.38674
605	0.06053	0.06368	0.06384	1.8098	3.43024
604	0.06081	0.06379	0.06401	1.83223	3.44375
603	0.06068	0.06388	0.06388	1.85038	3.4481
602	0.06063	0.06408	0.06414	1.85986	3.41946
601	0.06069	0.064	0.06413	1.86763	3.43238
600	0.06068	0.06408	0.06395	1.86926	3.44563
599	0.06077	0.06418	0.06406	1.8635	3.44352
598	0.06097	0.06451	0.06442	1.85157	3.52246
597	0.0611	0.06491	0.06464	1.8325	3.4415
596	0.06079	0.0645	0.0643	1.81117	3.38264
595	0.06073	0.06423	0.06417	1.78573	3.41496
594	0.06092	0.06418	0.06434	1.75869	3.45019
593	0.06095	0.06413	0.06437	1.72697	3.47619
592	0.06079	0.06426	0.06421	1.69358	3.36528
591	0.06091	0.06451	0.06431	1.65735	3.33096
590	0.06111	0.06466	0.06454	1.61911	3.32935
589	0.06132	0.06475	0.06469	1.58095	3.26389
588	0.06121	0.06474	0.06467	1.5435	3.24207
587	0.06118	0.06478	0.06494	1.50743	3.18004
586	0.06132	0.06453	0.06477	1.47012	3.13896
585	0.06143	0.06459	0.06472	1.43514	3.1584
584	0.06146	0.06462	0.06506	1.40209	3.1228
583	0.06131	0.06435	0.06494	1.36938	3.01983
582	0.06131	0.06425	0.06488	1.34059	2.94446
581	0.06148	0.06446	0.06487	1.31397	2.91024
580	0.06161	0.06466	0.06507	1.29001	2.88099
579	0.06168	0.06467	0.06544	1.26845	2.85608
578	0.06169	0.06471	0.06527	1.24746	2.81987
577	0.06169	0.06484	0.06505	1.23093	2.76933
576	0.06189	0.06506	0.06538	1.21717	2.74581
575	0.06194	0.06505	0.06561	1.20508	2.73122
574	0.06183	0.0648	0.06549	1.19506	2.71833
573	0.06164	0.06475	0.06513	1.18627	2.71782
572	0.06156	0.06485	0.06503	1.18012	2.70896
571	0.06184	0.06488	0.06515	1.17554	2.69232
570	0.06185	0.06488	0.06517	1.17245	2.68249
569	0.0618	0.06482	0.06533	1.17048	2.67259
568	0.06201	0.06498	0.06562	1.16944	2.67007
567	0.06224	0.06517	0.06568	1.17021	2.67017
566	0.06206	0.0652	0.06564	1.17093	2.68037
565	0.06207	0.06523	0.06552	1.1729	2.72309
564	0.06238	0.06521	0.06563	1.17565	2.73713
563	0.06229	0.06528	0.06574	1.1784	2.71763
562	0.06213	0.06537	0.06588	1.18221	2.71548
561	0.06239	0.0654	0.06599	1.18559	2.70791
560	0.06253	0.0654	0.06598	1.18909	2.71944
559	0.0624	0.06548	0.06612	1.19258	2.72626
558	0.06267	0.06572	0.06645	1.19655	2.72136
557	0.06254	0.06575	0.06654	1.20097	2.73051
556	0.06247	0.06571	0.06633	1.20521	2.73968
555	0.06294	0.06582	0.06622	1.20973	2.74598
554	0.06308	0.06577	0.0664	1.21406	2.75056
553	0.06296	0.06588	0.06639	1.21848	2.75996
552	0.06298	0.06601	0.06635	1.22274	2.77268
551	0.06313	0.06609	0.06683	1.22744	2.78345
550	0.06332	0.06638	0.06712	1.23193	2.78281
549	0.06306	0.06638	0.06689	1.2353	2.78718
548	0.06328	0.0665	0.06705	1.23919	2.7962
547	0.0634	0.0665	0.06727	1.24313	2.82865
546	0.06349	0.06664	0.06715	1.24493	2.82602
545	0.0635	0.06659	0.0671	1.24697	2.84087
544	0.06346	0.06669	0.06724	1.24799	2.83526
543	0.0634	0.06658	0.06716	1.2479	2.82207
542	0.06351	0.06651	0.06707	1.2477	2.83724
541	0.0636	0.06656	0.06722	1.24575	2.83686
540	0.06368	0.06671	0.06728	1.24347	2.84319
539	0.06374	0.06711	0.06743	1.23881	2.8241
538	0.06385	0.06733	0.06781	1.23344	2.80418
537	0.06391	0.06697	0.0675	1.22677	2.8023
536	0.06377	0.06675	0.06737	1.21829	2.77685
535	0.06374	0.06669	0.06726	1.20864	2.78219
534	0.06397	0.06697	0.06751	1.19857	2.75177
533	0.06423	0.06713	0.06771	1.18691	2.71604
532	0.06408	0.0671	0.06763	1.17264	2.70789
531	0.0644	0.06734	0.06789	1.15752	2.67061
530	0.06449	0.06718	0.06786	1.14149	2.64986
529	0.06439	0.06715	0.06782	1.12379	2.59839
528	0.06443	0.06751	0.06778	1.10485	2.54798
527	0.06424	0.0674	0.06768	1.08571	2.51921
526	0.06447	0.06739	0.06809	1.06573	2.4821
525	0.06459	0.06703	0.06811	1.04493	2.44497
524	0.0643	0.0671	0.06786	1.02267	2.38759
523	0.06447	0.06766	0.06821	1.00063	2.33193
522	0.06495	0.06774	0.06835	0.97792	2.28967
521	0.06504	0.06779	0.06858	0.9542	2.23265
520	0.06494	0.06764	0.0685	0.93044	2.17996
519	0.06493	0.0677	0.06843	0.90596	2.12515
518	0.06501	0.06787	0.06877	0.88235	2.06961
517	0.065	0.06805	0.06888	0.85862	2.01833
516	0.0651	0.06785	0.0688	0.83461	1.96452
515	0.06514	0.06805	0.06899	0.81102	1.91227
514	0.06522	0.06803	0.06876	0.78739	1.8552
513	0.06517	0.06798	0.06886	0.76419	1.79986
512	0.06512	0.06796	0.06881	0.74074	1.74597
511	0.06541	0.06834	0.06917	0.71824	1.69075
510	0.06543	0.06815	0.06898	0.69602	1.63819
509	0.06544	0.06806	0.06895	0.67475	1.58407
508	0.06553	0.06811	0.069	0.65365	1.53351
507	0.06547	0.06843	0.06913	0.63255	1.48604
506	0.06553	0.06851	0.0693	0.61256	1.43647
505	0.066	0.06849	0.06963	0.59349	1.38943
504	0.06598	0.06862	0.06966	0.57415	1.34189
503	0.0656	0.06843	0.06962	0.55531	1.29659
502	0.06541	0.06804	0.06931	0.53671	1.25216
501	0.0658	0.06832	0.0697	0.51916	1.20735
500	0.06606	0.06859	0.06997	0.50253	1.16569
499	0.06593	0.06831	0.06938	0.48552	1.12311
498	0.06596	0.06841	0.06943	0.46912	1.08297
497	0.06578	0.06817	0.06923	0.45343	1.04403
496	0.0659	0.06854	0.06977	0.43895	1.00655
495	0.06614	0.06859	0.06988	0.42515	0.97134
494	0.066	0.06854	0.06956	0.41105	0.93564
493	0.06573	0.06845	0.06959	0.39718	0.90169
492	0.06602	0.06884	0.07008	0.38481	0.86871
491	0.06605	0.0687	0.06996	0.37185	0.83509
490	0.06616	0.06886	0.06986	0.35996	0.80404
489	0.06622	0.06902	0.06989	0.34779	0.77322
488	0.06615	0.06888	0.06971	0.33597	0.74366
487	0.06644	0.06884	0.0697	0.32483	0.71614
486	0.06625	0.0687	0.06986	0.3144	0.68964
485	0.06638	0.06866	0.07002	0.3042	0.66372
484	0.06634	0.06889	0.06988	0.29438	0.63844
483	0.06632	0.0692	0.07007	0.28506	0.61437
482	0.0665	0.06934	0.07014	0.27593	0.59045
481	0.06659	0.06966	0.07016	0.26704	0.56721
480	0.06707	0.06989	0.07058	0.2588	0.54571
479	0.06709	0.06977	0.07051	0.25007	0.52434
478	0.06691	0.0698	0.0706	0.24254	0.50392
477	0.06679	0.06959	0.0701	0.23475	0.4836
476	0.06731	0.06995	0.07069	0.2275	0.46502
475	0.06707	0.06976	0.07066	0.22086	0.44697
474	0.06718	0.06986	0.07077	0.21446	0.42981
473	0.06735	0.07002	0.07113	0.2081	0.41409
472	0.0672	0.0698	0.0705	0.20151	0.39826
471	0.06782	0.06998	0.0708	0.19562	0.38262
470	0.06761	0.06994	0.07104	0.19048	0.36798
469	0.06721	0.07012	0.07107	0.18479	0.35403
468	0.06692	0.0701	0.07061	0.17901	0.34079
467	0.06734	0.07006	0.07079	0.17443	0.32793
466	0.0673	0.07009	0.07115	0.1699	0.31578
465	0.06787	0.0704	0.07128	0.16572	0.3048
464	0.068	0.07074	0.07113	0.1615	0.29372
463	0.06785	0.07059	0.07133	0.15704	0.28338
462	0.06763	0.07072	0.07157	0.15369	0.27298
461	0.06807	0.07082	0.07192	0.14986	0.26296
460	0.06796	0.07036	0.07178	0.14651	0.25378
459	0.06818	0.07063	0.07177	0.14295	0.24533
458	0.06794	0.07077	0.07153	0.13983	0.23714
457	0.06802	0.07111	0.07175	0.1367	0.22902
456	0.06849	0.07103	0.072	0.13397	0.22151
455	0.06831	0.07061	0.07201	0.13194	0.2142
454	0.06871	0.0709	0.07193	0.12898	0.20772
453	0.06829	0.07084	0.07182	0.12629	0.20112
452	0.06869	0.0715	0.07219	0.12388	0.19508
451	0.06922	0.07176	0.0729	0.12202	0.18918
450	0.06885	0.07163	0.07274	0.11994	0.18321
449	0.06911	0.07171	0.07303	0.11773	0.17832
448	0.06881	0.07156	0.07226	0.11552	0.1727
447	0.06966	0.072	0.07276	0.11376	0.16799
446	0.07	0.07187	0.0732	0.11215	0.16361
445	0.07025	0.07231	0.07345	0.11071	0.15945
444	0.07018	0.07223	0.07304	0.1086	0.15488
443	0.06978	0.07205	0.0725	0.1066	0.15077
442	0.07007	0.0725	0.07326	0.10533	0.14717
441	0.07016	0.07239	0.07346	0.10429	0.14315
440	0.07084	0.07286	0.07409	0.10364	0.14034
439	0.07096	0.07277	0.07342	0.10157	0.13658
438	0.07064	0.07286	0.0735	0.10043	0.13347
437	0.07174	0.07364	0.07427	0.09985	0.13192
436	0.07165	0.07314	0.07377	0.09793	0.12862
435	0.07165	0.07374	0.07411	0.09702	0.12607
434	0.07206	0.07354	0.07431	0.09601	0.12312
433	0.07308	0.07394	0.0749	0.0957	0.12124
432	0.07333	0.07378	0.07449	0.09506	0.11848
431	0.07303	0.07429	0.07523	0.09382	0.1165
430	0.07427	0.07509	0.07543	0.09326	0.11508
429	0.07435	0.0752	0.07558	0.09204	0.11293
428	0.07504	0.07555	0.07618	0.09193	0.11121
427	0.07534	0.07583	0.07683	0.09171	0.10991
426	0.07608	0.07616	0.07692	0.09105	0.10785
425	0.07626	0.07627	0.07702	0.09026	0.10668
424	0.07686	0.07691	0.07727	0.08955	0.10506
423	0.07694	0.07605	0.07732	0.0888	0.10336
422	0.07851	0.07723	0.07887	0.0892	0.10238
421	0.07903	0.07788	0.07833	0.08847	0.10154
420	0.07894	0.07748	0.07897	0.08736	0.09988
419	0.07966	0.07794	0.0792	0.08686	0.09905
418	0.0803	0.07805	0.07989	0.08715	0.09804
417	0.08093	0.07867	0.08025	0.08691	0.09691
416	0.08162	0.07852	0.07997	0.08592	0.09571
415	0.08181	0.08	0.08135	0.08599	0.09567
414	0.08256	0.08029	0.08173	0.0862	0.09473
413	0.08307	0.08028	0.08161	0.08572	0.09394
412	0.08375	0.08078	0.0819	0.08575	0.09304
411	0.08463	0.08128	0.08299	0.08583	0.09259
410	0.08445	0.08097	0.08269	0.08482	0.09201
409	0.08463	0.08134	0.08301	0.08453	0.09112
408	0.08524	0.081	0.083	0.08401	0.09009
407	0.08602	0.08169	0.08389	0.08401	0.09008
406	0.08696	0.08242	0.08439	0.08394	0.09001
405	0.08688	0.08221	0.08414	0.08353	0.08954
404	0.08733	0.08302	0.08484	0.08364	0.08898
403	0.08734	0.08238	0.08421	0.08318	0.08827
402	0.08753	0.08289	0.08495	0.08349	0.08799
401	0.08857	0.08342	0.08529	0.08291	0.08808
400	0.08894	0.08377	0.08562	0.08269	0.08795
399	0.08881	0.08389	0.08574	0.08242	0.08752
398	0.08982	0.08445	0.08602	0.08276	0.08768
397	0.09052	0.08484	0.08618	0.0827	0.08771
396	0.09146	0.08532	0.08698	0.0825	0.08804
395	0.09236	0.08539	0.08725	0.08235	0.08817
394	0.09239	0.08638	0.08771	0.08269	0.08842
393	0.09352	0.0868	0.08819	0.08279	0.08858
392	0.09465	0.08701	0.08893	0.0832	0.08966
391	0.09588	0.08868	0.08936	0.08285	0.09142
390	0.09692	0.08899	0.09012	0.08351	0.09317
389	0.09838	0.08981	0.0911	0.08433	0.09511
388	0.10065	0.09097	0.09231	0.08511	0.0973
387	0.10299	0.09236	0.09371	0.08695	0.10092
386	0.10537	0.09357	0.09502	0.08828	0.10423
385	0.10729	0.09452	0.09596	0.08922	0.10805
384	0.11046	0.09686	0.09771	0.09141	0.11305
383	0.11304	0.09843	0.09956	0.09281	0.11837
382	0.11629	0.09986	0.10121	0.09565	0.12353
381	0.11997	0.10217	0.10279	0.09842	0.12899
380	0.12241	0.10415	0.10475	0.10047	0.13434
379	0.12552	0.1062	0.10633	0.1023	0.13991
378	0.12775	0.10728	0.1076	0.1038	0.14435
377	0.13143	0.10768	0.11188	0.10697	0.15074
376	0.13456	0.11234	0.11306	0.10853	0.15368
375	0.13618	0.11278	0.11362	0.10923	0.15543
374	0.13744	0.11474	0.11506	0.11062	0.15594
373	0.13858	0.11517	0.11442	0.10944	0.15421
372	0.14073	0.11596	0.11511	0.10836	0.15364
371	0.14332	0.11812	0.11584	0.10713	0.15366
370	0.14544	0.11895	0.11814	0.10587	0.15128
369	0.14615	0.11977	0.11894	0.10709	0.15105
368	0.14672	0.11987	0.11897	0.105	0.14953
367	0.14734	0.11992	0.119	0.10536	0.1483
366	0.14993	0.11981	0.11906	0.10418	0.14751
365	0.15228	0.12111	0.12066	0.10481	0.14817
364	0.15352	0.12312	0.12176	0.1044	0.14941
363	0.15629	0.12501	0.12198	0.10446	0.15038
362	0.15726	0.12456	0.12281	0.10667	0.15219
361	0.15967	0.12703	0.12531	0.10639	0.15614
360	0.16061	0.12709	0.12519	0.10867	0.15809
359	0.16254	0.12728	0.12526	0.10966	0.16113
358	0.16244	0.12808	0.12682	0.11167	0.16379
357	0.16126	0.12761	0.12631	0.11121	0.16423
356	0.16372	0.12884	0.12678	0.11083	0.1644
355	0.16259	0.12833	0.12523	0.10986	0.1624
354	0.16251	0.12825	0.12618	0.10931	0.16205
353	0.16336	0.12836	0.12602	0.10867	0.15898
352	0.16117	0.12727	0.12402	0.10613	0.15468
351	0.16053	0.12466	0.12343	0.10475	0.15003
350	0.16147	0.12614	0.12303	0.10331	0.14735
349	0.16086	0.1262	0.12322	0.09944	0.14181
348	0.16086	0.12632	0.12414	0.09893	0.13919
347	0.16056	0.12645	0.12324	0.09724	0.13681
346	0.1604	0.1259	0.12291	0.09595	0.13439
345	0.15988	0.1261	0.12278	0.0965	0.13267
344	0.15916	0.12533	0.12243	0.09365	0.13133
343	0.15762	0.12299	0.12023	0.09154	0.13087
342	0.15745	0.1239	0.12076	0.09299	0.13337
341	0.15549	0.12222	0.11958	0.09344	0.1331
340	0.15551	0.1233	0.11945	0.09403	0.13699
339	0.15426	0.12086	0.11801	0.09492	0.13886
338	0.15483	0.12031	0.11829	0.09593	0.14246
337	0.15471	0.11864	0.1164	0.09721	0.14728
336	0.15306	0.11799	0.11694	0.09869	0.15254
335	0.14968	0.11649	0.11479	0.09877	0.15774
334	0.15012	0.11669	0.1133	0.10109	0.16497
333	0.15019	0.11694	0.1133	0.10515	0.17428
332	0.14796	0.11489	0.11347	0.10889	0.18228
331	0.1462	0.11417	0.11328	0.11066	0.19074
330	0.14562	0.11671	0.11255	0.11488	0.20158
329	0.14677	0.11456	0.11051	0.11919	0.21152
328	0.14649	0.11295	0.1107	0.12375	0.22241
327	0.14448	0.11077	0.10939	0.12629	0.23294
326	0.14303	0.10928	0.10878	0.12978	0.24634
325	0.14201	0.11101	0.10909	0.13913	0.26401
324	0.14347	0.11125	0.10886	0.14733	0.27999
323	0.14258	0.10956	0.10723	0.15507	0.30413
322	0.14165	0.1083	0.10556	0.1658	0.33228
321	0.14326	0.10996	0.10913	0.17925	0.36374
320	0.14171	0.11126	0.11052	0.19255	0.40221
319	0.14495	0.11001	0.1093	0.21021	0.43915
318	0.14569	0.10978	0.11112	0.23243	0.4846
317	0.14371	0.11021	0.10996	0.25513	0.5398
316	0.14314	0.11039	0.10964	0.27596	0.58891
315	0.14255	0.1104	0.1096	0.29805	0.64213
314	0.14393	0.11115	0.11119	0.32213	0.69947
313	0.14561	0.11213	0.11117	0.34715	0.75743
312	0.14468	0.11177	0.11067	0.3708	0.81532
311	0.14441	0.11075	0.11083	0.39587	0.87297
310	0.14601	0.11107	0.11131	0.41901	0.93015
309	0.14663	0.11269	0.11221	0.43928	0.98512
308	0.14697	0.11343	0.11364	0.45848	1.03114
307	0.14689	0.1139	0.11415	0.47444	1.06632
306	0.14714	0.11477	0.114	0.48558	1.09362
305	0.14785	0.11545	0.11563	0.49237	1.11235
304	0.14773	0.11444	0.11657	0.49482	1.12258
303	0.14851	0.11487	0.11692	0.49482	1.12306
302	0.15005	0.11695	0.11922	0.49347	1.11373
301	0.15015	0.118	0.12022	0.48702	1.09714
300	0.15017	0.11838	0.11973	0.47567	1.07513
299	0.15202	0.11925	0.12081	0.46438	1.04503
298	0.15363	0.12046	0.12316	0.45186	1.00913
297	0.15458	0.12243	0.12482	0.43696	0.97444
296	0.1567	0.12498	0.1274	0.42297	0.93773
295	0.15852	0.12623	0.13019	0.40898	0.89866
294	0.1604	0.12718	0.13116	0.39357	0.85848
293	0.16158	0.12869	0.13156	0.37791	0.81959
292	0.16444	0.13154	0.13478	0.36471	0.78355
291	0.16694	0.1338	0.1382	0.35228	0.74922
290	0.16805	0.13463	0.13984	0.33892	0.71749
289	0.17089	0.13745	0.14269	0.32709	0.68748
288	0.17372	0.14045	0.14619	0.31683	0.66004
287	0.17566	0.14377	0.14912	0.30847	0.63529
286	0.17795	0.14777	0.15134	0.29991	0.61132
285	0.18179	0.15045	0.15417	0.29297	0.58819
284	0.18601	0.15482	0.15915	0.28783	0.56915
283	0.19006	0.15918	0.16347	0.28217	0.5511
282	0.19268	0.16202	0.16639	0.27803	0.53357
281	0.19546	0.1647	0.16901	0.27435	0.5188
280	0.19878	0.16811	0.17262	0.27248	0.50716
279	0.20115	0.17267	0.1765	0.27184	0.49737
278	0.20299	0.17674	0.17955	0.27162	0.49045
277	0.20622	0.18026	0.1834	0.27404	0.48787
276	0.21056	0.18479	0.18746	0.27833	0.48734
275	0.21613	0.19088	0.19285	0.28518	0.49251
274	0.22048	0.19581	0.19789	0.29253	0.50018
273	0.22588	0.20236	0.20457	0.30171	0.50893
272	0.2313	0.20981	0.21123	0.31238	0.52064
271	0.23638	0.21651	0.21686	0.32316	0.53634
270	0.24182	0.22295	0.22257	0.33592	0.55401
269	0.24882	0.23007	0.22968	0.35097	0.57195
268	0.25411	0.23734	0.23724	0.36576	0.5906
267	0.26018	0.24574	0.24525	0.38237	0.61243
266	0.26803	0.25516	0.25275	0.39948	0.63622
265	0.27694	0.26432	0.2628	0.41851	0.66251
264	0.28656	0.27423	0.27395	0.43898	0.69232
263	0.29532	0.2844	0.28279	0.46097	0.72551
262	0.30495	0.2953	0.29343	0.48582	0.7629
261	0.3141	0.30662	0.30445	0.51077	0.80449
260	0.32451	0.3187	0.31542	0.53782	0.84982
259	0.33735	0.33027	0.32786	0.56759	0.89864
258	0.3493	0.34358	0.34185	0.59969	0.94986
257	0.3607	0.35739	0.35412	0.63028	1.00429
256	0.37298	0.36984	0.36607	0.66112	1.0573
255	0.38494	0.38329	0.37941	0.69178	1.10725
254	0.39853	0.39907	0.39494	0.72315	1.15713
253	0.41221	0.4138	0.40932	0.75093	1.20058
252	0.4263	0.42823	0.42275	0.77576	1.23352
251	0.4423	0.44379	0.43873	0.79615	1.25858
250	0.45872	0.46191	0.45552	0.81106	1.27003
249	0.47631	0.47832	0.47238	0.82503	1.27525
248	0.49327	0.49456	0.49008	0.83326	1.27142
247	0.51192	0.51145	0.50729	0.8414	1.26098
246	0.53407	0.53163	0.5278	0.84972	1.2486
245	0.55601	0.55178	0.54915	0.85426	1.23813
244	0.57693	0.57244	0.57061	0.85895	1.222
243	0.59951	0.59363	0.59088	0.86564	1.20461
242	0.62356	0.61576	0.61295	0.87372	1.19417
241	0.6497	0.63659	0.63812	0.88212	1.18377
240	0.678	0.65951	0.66215	0.8955	1.185
239	0.708	0.68601	0.6895	0.91099	1.18676
238	0.73913	0.71344	0.71868	0.93048	1.19091
237	0.7738	0.7405	0.75034	0.94805	1.19904
236	0.80504	0.76805	0.78175	0.96863	1.21775
235	0.8385	0.79602	0.81164	0.98939	1.2365
234	0.87006	0.82155	0.84389	1.01276	1.25983
233	0.90915	0.85082	0.87904	1.04346	1.28694
232	0.94483	0.88591	0.91431	1.07847	1.32408
231	0.98735	0.91863	0.95301	1.11399	1.36786
230	1.02662	0.95386	0.99082	1.15403	1.4145
229	1.05908	0.98544	1.02456	1.1952	1.45946
228	1.08975	1.02387	1.05716	1.2463	1.51972
227	1.12128	1.05092	1.08761	1.29218	1.58789
226	1.14951	1.08332	1.11561	1.3378	1.64848
225	1.17	1.11742	1.14178	1.39717	1.72369
224	1.19079	1.1522	1.16559	1.46539	1.81731
223	1.22048	1.1886	1.19887	1.5308	1.91502
222	1.24796	1.22205	1.22375	1.60182	2.00311
221	1.28169	1.25029	1.25636	1.67421	2.14869
220	1.31586	1.29026	1.28549	1.7407	2.25889
219	1.35072	1.33606	1.31501	1.81053	2.33163
218	1.38658	1.36159	1.35277	1.90455	2.41287
217	1.40649	1.4031	1.37419	1.97703	2.50891
216	1.4282	1.42939	1.40646	2.02007	2.55877
215	1.45979	1.47323	1.43724	2.04849	2.61355
214	1.50343	1.49768	1.46976	2.07366	2.52778
213	1.55427	1.51678	1.49319	2.14037	2.57234
212	1.56542	1.55308	1.5256	2.1562	2.6387
211	1.58082	1.56897	1.52603	2.16129	2.46457
210	1.60964	1.58849	1.56494	2.12393	2.47628
209	1.63092	1.61335	1.56199	2.09998	2.40025
208	1.64682	1.63024	1.5691	2.1216	2.38799
207	1.62147	1.63375	1.5768	2.06242	2.35394
206	1.65728	1.62444	1.57725	2.07758	2.33371
205	1.5999	1.59638	1.59103	2.03084	2.49164
204	1.58403	1.59054	1.56641	2.03556	2.38517
203	1.54077	1.5718	1.5431	1.96285	2.31944
202	1.53986	1.5208	1.51619	1.921	2.31955
201	1.50269	1.51059	1.46694	1.87566	2.14414
200	1.50647	1.47489	1.46362	1.85893	2.15585

## Sheet: Fig 4a
ROS Scavenge and quencher assay /Test bacteria: S. aureus/ White light : 6 h incubation
		1	2	3	4	5	6	average	SD
No Scavenger	Control	223000	44100	55100	55000	270000	20000	111200	106623
	CV&[Au25(Cys18)]	0	0	0	0	0	0	0	0
Superoxide radical removal	CV&[Au25(Cys18)] (removal of O-2)	0	0	0	0	0	0	0	0
Hydrogen peroxide removal	CV&[Au25(Cys18)] (removal of H2O2)	115000	98800	98800	110000	114000	n/a	107320	7999.5
Hydroxyl radical removal	CV&CV&[Au25(Cys18)] (removal of OH)	0	0	0	0	0	0	0	0
Singlet oxygen romeval	CV&[Au25(Cys18)] (removal of 1O2)	0	0	95	570	95	n/a	152	238.448

## Sheet: Fig 4b
Elapsed time (us)	CV&[Au25(Cys18)]	CV only	Control
0	0	0	0
0.1	100380	100424	55386
0.2	249009	230841	34229
0.3	28700.7	22000	7021
0.4	13589.7	10392	3972
0.5	8270.33	6850.67	2741
0.6	5991.33	5450.67	2072
0.7	4560.33	4731	1729
0.8	3958	4461.33	1425
0.9	3628.67	4249.33	1231
1	3345	4216.67	1094
1.1	3202.33	4117.33	951
1.2	3094.67	4045	914
1.3	2986.67	4073.33	868
1.4	2934	4030	822
1.5	2835.33	4039.33	734
1.6	2826.33	3950.67	669
1.7	2739	4057.33	664
1.8	2774	4029.67	656
1.9	2793.67	3959.67	644
2	2735.67	3931	616
2.1	2692.33	3962	558
2.2	2670	3982	547
2.3	2688.33	3975.67	525
2.4	2656.67	3947.33	531
2.5	2634	3940.67	525
2.6	2624.67	4000	466
2.7	2622	3893	426
2.8	2521	3914.67	453
2.9	2556.67	3925.67	424
3	2529.67	3859.33	447
3.1	2554	3876.33	449
3.2	2531.33	3876	434
3.3	2524	3868.33	447
3.4	2462.33	3873.33	426
3.5	2427	3820	389
3.6	2538.33	3836.67	380
3.7	2438	3776.67	342
3.8	2451	3819.33	339
3.9	2416.67	3737	365
4	2401	3810.67	355
4.1	2403	3724.67	373
4.2	2404.67	3770.33	346
4.3	2332.33	3718.33	314
4.4	2395.67	3700.67	316
4.5	2326.33	3683.67	307
4.6	2323.67	3661	327
4.7	2340	3593	302
4.8	2316.67	3654	299
4.9	2233.67	3561.33	278
5	2270.67	3615.33	304
5.1	2240	3605.33	301
5.2	2184.67	3572	300
5.3	2238.33	3594	297
5.4	2231.33	3544.33	259
5.5	2169	3603.33	266
5.6	2219	3461.33	275
5.7	2257.67	3484.33	291
5.8	2196.33	3562.67	247
5.9	2229.67	3393.67	272
6	2163.67	3483.67	234
6.1	2154.33	3418.67	278
6.2	2096.67	3416.67	260
6.3	2129.67	3464.33	242
6.4	2094	3463	253
6.5	2131.33	3393.33	264
6.6	2087.67	3435.33	272
6.7	2040.33	3364.67	240
6.8	2084	3359	232
6.9	2042.67	3336.33	221
7	2061.67	3349.33	260
7.1	2031.67	3368.67	246
7.2	2040.67	3390.33	225
7.3	2033	3327.33	233
7.4	2073.67	3360.33	235
7.5	2037.33	3274.33	225
7.6	2018.33	3313.67	225
7.7	1950.67	3248.67	213
7.8	1966.33	3282.67	211
7.9	1917	3200.33	214
8	1951.33	3233.33	241
8.1	1964.33	3184.67	216
8.2	1941.67	3181	188
8.3	1950	3165.33	193
8.4	1905	3263	217
8.5	1898	3188.33	188
8.6	1890	3169	197
8.7	1914.67	3159.33	189
8.8	1920.33	3112.67	169
8.9	1885.67	3138	206
9	1863.67	3112.33	201
9.1	1856	3121.67	201
9.2	1822.67	3106.67	165
9.3	1820	3089	173
9.4	1795.67	3040.67	194
9.5	1829.33	3046	186
9.6	1818	3080	211
9.7	1839.67	3069.33	187
9.8	1827	3020	184
9.9	1841.33	3002	181
10	1797.67	3044	175
10.1	1819	3064.67	195
10.2	1825.67	2990.33	167
10.3	1768.33	3028.33	179
10.4	1746.33	2954.67	181
10.5	1740.33	2979	160
10.6	1780.67	2984.67	197
10.7	1720.33	2948	181
10.8	1694.33	2904.67	156
10.9	1747.33	2952	146
11	1725	2893	181
11.1	1715	2919.67	187
11.2	1715	2858	152
11.3	1733.67	2924.67	161
11.4	1737.33	2913.33	152
11.5	1692.33	2880.33	174
11.6	1714.67	2868	178
11.7	1681.67	2864	175
11.8	1706.33	2847.67	160
11.9	1682.33	2811.67	178
12	1628	2813.33	168
12.1	1674.67	2826	183
12.2	1710	2808.67	162
12.3	1648.67	2770.33	157
12.4	1619.33	2797.33	169
12.5	1567.67	2832.33	152
12.6	1602.33	2797.33	170
12.7	1641.67	2743	158
12.8	1651.33	2784.67	142
12.9	1611	2774.67	170
13	1625.33	2743.67	161
13.1	1601	2775.33	161
13.2	1531.67	2712.33	163
13.3	1554	2690	166
13.4	1575	2710.33	182
13.5	1556	2728.33	159
13.6	1563.67	2685.33	154
13.7	1540	2693.67	166
13.8	1553.67	2643	147
13.9	1523	2707.67	167
14	1493	2633.33	158
14.1	1468.33	2616.67	166
14.2	1513	2608.67	162
14.3	1553.33	2654.33	135
14.4	1537	2575.67	134
14.5	1509	2586.33	153
14.6	1519.33	2554.67	176
14.7	1498.67	2583.67	157
14.8	1497.67	2551	144
14.9	1466.67	2586	151
15	1508.33	2581	146
15.1	1427.67	2565	147
15.2	1431.67	2587.33	146
15.3	1440.67	2548.67	150
15.4	1477.67	2555.67	131
15.5	1448.33	2518.67	147
15.6	1421.67	2559	149
15.7	1416.67	2542.33	141
15.8	1441	2462.67	131
15.9	1393	2461.67	154
16	1427	2464.33	124
16.1	1427.33	2480.67	152
16.2	1396	2431.67	156
16.3	1392.33	2434.33	142
16.4	1403.33	2487.33	143
16.5	1379	2453.33	142
16.6	1385.33	2441	139
16.7	1423	2394	152
16.8	1379.67	2433.67	154
16.9	1335	2378.33	129
17	1381	2397.33	134
17.1	1351.67	2400	122
17.2	1371.67	2414.33	145
17.3	1328.67	2325	156
17.4	1327.33	2412	149
17.5	1308	2393.33	144
17.6	1303.67	2377.33	145
17.7	1300	2341	141
17.8	1298	2376.33	118
17.9	1319.33	2337.67	130
18	1311	2353.67	140
18.1	1299	2320.67	134
18.2	1302.33	2283.67	143
18.3	1304	2321.67	137
18.4	1263.67	2340	138
18.5	1277.67	2268	155
18.6	1284	2331	145
18.7	1265.67	2315.33	126
18.8	1284.67	2296.67	136
18.9	1268	2264.67	136
19	1251	2211.33	130
19.1	1250.67	2275	121
19.2	1260.33	2262.33	151
19.3	1217.33	2257	138
19.4	1250.33	2219.67	131
19.5	1247.67	2263.33	117
19.6	1198.33	2234.33	126
19.7	1254.33	2185.67	136
19.8	1256	2224.67	128
19.9	1256	2223.67	126
20	1197.33	2155.33	130
20.1	1204	2186.67	120
20.2	1212.33	2195.33	147
20.3	1177.67	2162.67	117
20.4	1200.33	2182.67	125
20.5	1193.67	2122.67	151
20.6	1210.67	2146	131
20.7	1149.33	2164	117
20.8	1206	2159.67	147
20.9	1162.33	2131.67	139
21	1193.67	2135	122
21.1	1138.33	2168	111
21.2	1152.67	2103.33	149
21.3	1140.67	2167.33	133
21.4	1153.67	2137.67	143
21.5	1144.67	2082.33	132
21.6	1117.67	2097	143
21.7	1179	2085.33	119
21.8	1119.33	2070.67	134
21.9	1158.67	2098	105
22	1146.33	2061.33	108
22.1	1148	2055.33	128
22.2	1119.33	2079.67	124
22.3	1136	2070.33	124
22.4	1108.33	2052.33	130
22.5	1116	2074.67	137
22.6	1118.67	2005	107
22.7	1135.67	2030	122
22.8	1061	1997.33	135
22.9	1124.67	2030.33	130
23	1107.33	2027.67	115
23.1	1115.33	2044.67	117
23.2	1088.67	2031.33	105
23.3	1069.67	2004.67	150
23.4	1066.67	2001.67	130
23.5	1092.33	2024.33	120
23.6	1087	1977.67	117
23.7	1067	1952.33	118
23.8	1085.33	1957.67	141
23.9	1029	1919	131
24	1052	1912.33	122
24.1	1047.67	1968	123
24.2	1033	1929	114
24.3	1015.33	1906.33	106
24.4	1017	1961.67	121
24.5	994	1929.33	100
24.6	996.667	1913	125
24.7	1017	1975.33	118
24.8	1007.67	1874	112
24.9	1002	1932.67	124
25	1052.33	1902.67	114
25.1	1011	1913.33	106
25.2	1026.33	1851.33	107
25.3	1012.67	1897	122
25.4	996.667	1873.33	104
25.5	977.333	1869.33	116
25.6	1012.33	1881.33	131
25.7	992	1874.67	115
25.8	978.667	1886.67	129
25.9	998.667	1845.33	134
26	971.333	1839.33	127
26.1	955.333	1872	119
26.2	975.333	1826.33	132
26.3	983	1846.67	117
26.4	926	1851	100
26.5	988.333	1816	133
26.6	958	1865.67	114
26.7	955	1772	94
26.8	909.667	1825.33	129
26.9	931.667	1823.33	133
27	938.333	1810.67	131
27.1	903.667	1787	106
27.2	941.667	1760.67	142
27.3	929	1775.33	124
27.4	949.667	1760.67	115
27.5	950.333	1761	120
27.6	947.333	1768.33	130
27.7	909	1759.33	122
27.8	926	1788	123
27.9	912	1748	128
28	918.667	1699	109
28.1	907.667	1729.33	83
28.2	912	1724	121
28.3	889.333	1786.33	122
28.4	901.667	1715.67	124
28.5	888.333	1686.33	127
28.6	858.333	1705.67	112
28.7	880.667	1704	127
28.8	934.667	1696	120
28.9	897.667	1697	117
29	866	1699	130
29.1	893.667	1668.33	109
29.2	892.333	1676.67	136
29.3	859	1653	113
29.4	821	1687.67	117
29.5	877.333	1668.33	122
29.6	884.333	1640.67	93
29.7	884.667	1658.33	101
29.8	852.667	1699.33	124
29.9	864.333	1622.67	116
30	880.333	1653.33	100
30.1	833	1628.33	114
30.2	841	1656.67	107
30.3	834.333	1625.33	109
30.4	853.667	1645.33	116
30.5	856.333	1628.33	121
30.6	832.333	1627	103
30.7	842.333	1577.67	107
30.8	836	1632.33	101
30.9	826.333	1624	122
31	839.333	1578	122
31.1	790.667	1610	112
31.2	819.667	1614.67	113
31.3	812	1576	104
31.4	828.333	1578	109
31.5	816.667	1624.33	98
31.6	828.667	1569.33	109
31.7	769	1596	111
31.8	779.667	1587.67	133
31.9	796.333	1547.67	126
32	790	1604.67	106
32.1	852.333	1579.33	97
32.2	809	1574	107
32.3	840	1550.67	114
32.4	800.667	1587.67	111
32.5	788.667	1553	111
32.6	769.333	1514.67	100
32.7	762	1535	113
32.8	761	1550.33	115
32.9	779	1504.67	104
33	794.333	1563.33	83
33.1	763.333	1531	114
33.2	775.333	1498	94
33.3	795.667	1515	103
33.4	789	1494.67	114
33.5	727	1516.67	119
33.6	756.333	1501.33	100
33.7	748.333	1477.67	101
33.8	775	1481.67	104
33.9	741.667	1494	103
34	740.667	1466	104
34.1	748.333	1425.33	114
34.2	755	1449.67	119
34.3	762.333	1428.67	101
34.4	708.333	1432.67	100
34.5	712.333	1462.67	128
34.6	737	1439.33	112
34.7	739.333	1463.67	118
34.8	722.667	1427.67	107
34.9	715	1466.33	91
35	713	1442	102
35.1	737	1449.33	101
35.2	712.333	1419.67	109
35.3	735.333	1442	118
35.4	704.667	1414.67	91
35.5	691.333	1365.67	115
35.6	707.333	1387	119
35.7	700	1415.67	137
35.8	683	1411.33	103
35.9	729.333	1421	114
36	694.333	1371	104
36.1	692.333	1396	101
36.2	690.333	1377.67	97
36.3	666.333	1409.67	81
36.4	693.667	1368.67	119
36.5	722.333	1347.33	111
36.6	674.333	1388.33	135
36.7	684.333	1317.33	102
36.8	674.333	1373	108
36.9	660	1348	103
37	679.333	1363.33	98
37.1	676.333	1323.33	109
37.2	657.333	1358.33	110
37.3	657.333	1315	106
37.4	704.667	1313.67	94
37.5	671.333	1379.33	114
37.6	667	1297	107
37.7	653.667	1320.67	112
37.8	662.333	1320	97
37.9	659.667	1378.67	116
38	645.333	1335.33	119
38.1	634.667	1331.67	120
38.2	674	1318.67	110
38.3	647.667	1306.33	110
38.4	663.333	1304	78
38.5	649.667	1304.33	120
38.6	641.667	1300.67	119
38.7	629.667	1330	105
38.8	620.333	1295.33	110
38.9	621.333	1285	116
39	644	1315.33	93
39.1	638	1277.67	95
39.2	643.667	1292.33	112
39.3	600	1265.33	131
39.4	638	1296.67	98
39.5	625.333	1307.33	92
39.6	625.333	1278	100
39.7	627	1271	103
39.8	647.667	1271.67	116
39.9	625.667	1271	109
40	625	1278.67	113
40.1	592.667	1216	92
40.2	605.667	1246.33	107
40.3	591	1247.67	94
40.4	585.333	1236	87
40.5	585.667	1260	105
40.6	628.667	1213.33	91
40.7	600.667	1226.67	93
40.8	591.667	1215.67	104
40.9	598.667	1223.33	108
41	606.333	1199.67	112
41.1	582.667	1211	124
41.2	594	1204	101
41.3	604	1212	96
41.4	578.667	1210.33	118
41.5	576.333	1179.33	90
41.6	604.333	1203.33	110
41.7	569.667	1180	111
41.8	566	1215	97
41.9	579.333	1202.67	108
42	598	1247.33	88
42.1	565	1183.67	89
42.2	560.667	1205	100
42.3	545.333	1177	107
42.4	583.333	1188	100
42.5	564.667	1185.67	107
42.6	556.667	1129.67	105
42.7	539.667	1148.67	86
42.8	578	1174.67	93
42.9	544	1142	88
43	559	1180.67	94
43.1	545.667	1154.67	87
43.2	553.667	1176.33	111
43.3	556.667	1107.67	112
43.4	555.333	1164.33	109
43.5	529.667	1107.67	103
43.6	544.333	1099	101
43.7	529	1124	105
43.8	546.667	1129	91
43.9	511.667	1116.67	89
44	533.333	1087.67	87
44.1	535.333	1116	104
44.2	532.333	1133.67	89
44.3	533	1091.67	118
44.4	521.333	1129.33	98
44.5	499.333	1131	110
44.6	524.333	1107.67	90
44.7	522.333	1129.33	117
44.8	544.667	1137.33	105
44.9	514.667	1133.67	103
45	536	1057	93
45.1	520.667	1078.33	90
45.2	519	1087.33	103
45.3	521	1076.33	83
45.4	511.667	1073	101
45.5	505	1047.33	117
45.6	471.333	1090.67	90
45.7	493	1102	110
45.8	486.333	1098.67	106
45.9	514.667	1090	103
46	513	1035.67	90
46.1	506.667	1062.33	74
46.2	519	1060.33	98
46.3	504	1053.67	101
46.4	488.333	1068	93
46.5	503.667	1074.33	91
46.6	495.333	1050	90
46.7	495.333	1002.33	103
46.8	483	1018.33	104
46.9	503.667	1044.67	94
47	476.333	1037	99
47.1	482	1021	104
47.2	502	1038.67	123
47.3	479.333	1030.67	86
47.4	495.333	1019.33	97
47.5	503.667	1015	101
47.6	471	1052.67	97
47.7	464	1029	103
47.8	476	1025.67	86
47.9	481.667	999	83
48	471.333	993.333	109
48.1	467	1043.33	106
48.2	463.333	986.333	105
48.3	476	1016.67	82
48.4	484	983	98
48.5	480.333	1010	107
48.6	460	1007.33	118
48.7	464.333	1005.33	104
48.8	469	984.333	105
48.9	492.333	989.667	91
49	460.333	1001	90
49.1	456.667	968.333	101
49.2	473	1000	80
49.3	459.667	993	108
49.4	456.333	976.667	89
49.5	470.333	945.333	94
49.6	444.667	980.333	92
49.7	454.333	979	77
49.8	437.333	990.333	103
49.9	456.333	982.333	90
50	435.333	972.333	103
50.1	462.333	1000.33	92
50.2	435.667	981.667	87
50.3	454	956	91
50.4	442	958.667	87
50.5	427	980.333	93
50.6	434	962.667	105
50.7	437.333	906.667	91
50.8	424.333	913.333	90
50.9	429.667	935	101
51	420.333	943.667	86
51.1	449.333	933.333	100
51.2	435.667	929.667	89
51.3	419.333	921	97
51.4	431.667	923.333	98
51.5	413	911.667	82
51.6	427.333	942	98
51.7	431.667	944.667	88
51.8	435	922.333	100
51.9	427	908.333	78
52	421	943.333	100
52.1	420.667	891	106
52.2	407.333	902.667	117
52.3	423.333	902	87
52.4	425.333	876.667	103
52.5	423	923.667	94
52.6	419.333	853.667	89
52.7	408.667	891	83
52.8	410.667	908	97
52.9	413.667	887	92
53	397.333	911.667	89
53.1	391.667	881	83
53.2	403.333	875.333	93
53.3	406	874.333	91
53.4	396.333	876.667	86
53.5	407.333	852	99
53.6	399.667	858	98
53.7	378	855.333	82
53.8	416	871.333	97
53.9	408.667	873	95
54	377	874.667	90
54.1	399	874	91
54.2	409.667	848.667	109
54.3	395.667	835	95
54.4	406.667	865	88
54.5	399	811.333	83
54.6	387.333	877	88
54.7	404.667	846.333	98
54.8	395.333	855	102
54.9	383.667	856.333	78
55	381.333	869.333	87
55.1	389.333	866.333	109
55.2	389.333	845	95
55.3	382.333	841	95
55.4	374.667	838.667	73
55.5	379.667	844.333	102
55.6	385.333	810.667	88
55.7	372	800.667	86
55.8	379.333	845	100
55.9	390.333	833.333	96
56	381.333	837	105
56.1	373.333	799.333	100
56.2	373.333	801.333	94
56.3	378.333	812.333	97
56.4	370.333	820	95
56.5	395	816	113
56.6	368.667	815.667	104
56.7	368.667	796.333	87
56.8	380.333	800.333	112
56.9	362.333	811.333	95
57	374.333	791	105
57.1	347	813	91
57.2	358.667	784.333	107
57.3	369	767	97
57.4	355.667	785.667	93
57.5	383.333	783.667	109
57.6	372	795.667	96
57.7	381	794.333	92
57.8	351.333	781.667	107
57.9	350.667	786.333	92
58	341.333	784.333	91
58.1	364.667	784	89
58.2	364.333	782	95
58.3	340.333	780.667	82
58.4	341	787	95
58.5	336.333	772.333	97
58.6	359.667	749.667	90
58.7	335	767.333	107
58.8	328	754	110
58.9	348	774.667	83
59	339.333	747.667	97
59.1	344	758.667	86
59.2	337.667	782.667	90
59.3	346	732.667	95
59.4	333	768	96
59.5	335.333	766.667	95
59.6	326.333	738	97
59.7	358.667	741	85
59.8	327.333	737.667	81
59.9	343.667	729.667	108
60	351.333	737.333	85
60.1	331	726.667	90
60.2	332.667	756.667	98
60.3	324.333	716.333	96
60.4	338.667	765.333	77
60.5	329.333	739.667	82
60.6	300.667	737.333	101
60.7	336	758	93
60.8	340.667	714	94
60.9	322	724.333	108
61	326	732.333	98
61.1	322.333	746	99
61.2	336.667	725	84
61.3	312	705.667	97
61.4	305.667	692.667	93
61.5	339.333	716.333	104
61.6	328	735.667	95
61.7	323	719.667	104
61.8	323	714.667	80
61.9	314.333	683.333	84
62	307	709.333	87
62.1	314.333	692	93
62.2	321.333	710	90
62.3	310.333	714.333	103
62.4	312.667	709.667	90
62.5	330.667	704.667	87
62.6	300.333	675.333	115
62.7	302	685.333	106
62.8	319.667	685.667	97
62.9	311	671.333	100
63	305.333	701.333	91
63.1	305.333	691.667	81
63.2	319	708.667	98
63.3	309.333	658.333	97
63.4	316.667	693.333	86
63.5	314	689.333	98
63.6	297.667	689	92
63.7	314.667	669.333	88
63.8	288.333	691	89
63.9	297	659	87
64	298	651.333	80
64.1	307	679.333	90
64.2	296	669.333	88
64.3	283	655.333	77
64.4	288.667	665	81
64.5	294.667	676	92
64.6	293.667	644.667	91
64.7	281.333	666.667	94
64.8	291.667	662.333	96
64.9	291.667	640.667	107
65	283.333	652.667	83
65.1	315.667	675.667	91
65.2	280	623.333	106
65.3	281.333	658.333	88
65.4	299	648	82
65.5	296.667	628.667	76
65.6	278.333	643	93
65.7	288	630.333	88
65.8	292.333	648.667	83
65.9	302	651.667	116
66	296.333	629	72
66.1	276	615.667	91
66.2	295	629	90
66.3	281.333	634.333	101
66.4	260.333	590	84
66.5	270.333	648.333	96
66.6	271.333	627.333	87
66.7	292.667	639	96
66.8	273.667	618.667	85
66.9	273.667	644.333	88
67	264.333	611	91
67.1	272	619	81
67.2	286.667	623.333	81
67.3	275.333	637.333	80
67.4	278.333	600	88
67.5	282.667	597.333	78
67.6	277.333	601.333	97
67.7	278.667	610.333	106
67.8	274.667	608.333	100
67.9	272	627	114
68	258.667	623.667	94
68.1	256.333	622	102
68.2	264	589.333	85
68.3	265.667	611.667	80
68.4	271	593.333	107
68.5	274.333	583.667	92
68.6	254.667	600.667	99
68.7	252.333	591.667	83
68.8	266	617	93
68.9	263.333	596.333	110
69	243	572	75
69.1	258.667	596.667	99
69.2	252	575.667	97
69.3	266.333	573	83
69.4	254.333	556	98
69.5	269.667	577.667	90
69.6	240.333	566.667	108
69.7	269.333	567.333	79
69.8	262	578	98
69.9	249.333	566	103
70	250.667	576.333	97
70.1	250.667	572.333	89
70.2	266.333	562.667	80
70.3	249	575.667	91
70.4	265.333	585	103
70.5	253	573.333	90
70.6	262	576.333	98
70.7	260	545	78
70.8	249.333	563.667	111
70.9	258	540	99
71	258	582.333	91
71.1	247.667	563	90
71.2	251	546	79
71.3	267.333	571.667	111
71.4	230	536	74
71.5	232.667	545.333	87
71.6	251.667	559.667	86
71.7	261.333	541	83
71.8	241.667	545	103
71.9	242.667	530.333	90
72	237	570.333	108
72.1	241.333	547.667	109
72.2	229.667	532	102
72.3	245	543	92
72.4	237.333	534.333	99
72.5	243	568.333	81
72.6	248.667	535	83
72.7	243	523.333	94
72.8	225.333	541.667	94
72.9	246	542.333	76
73	246	538	96
73.1	237.667	527.667	92
73.2	243.667	563.667	87
73.3	246.333	548	92
73.4	230.333	530	77
73.5	236.667	536.667	107
73.6	238.667	539	82
73.7	239.333	525.333	80
73.8	235	518.333	90
73.9	233.333	530	89
74	219.333	499.667	91
74.1	227.667	541.667	98
74.2	228.667	535.667	96
74.3	216.333	539	75
74.4	214.667	519.333	91
74.5	225	514.333	89
74.6	214	517	98
74.7	231.333	521	73
74.8	244.667	520.333	87
74.9	228.667	517.667	101
75	226.333	517.333	70
75.1	233.333	518	95
75.2	229	506	86
75.3	217.333	513.667	89
75.4	218.333	490	82
75.5	232	504.333	88
75.6	223.667	514.333	95
75.7	237.667	506	98
75.8	205.667	497.333	96
75.9	221.333	504.667	83
76	206.667	507.333	81
76.1	226.333	523.333	105
76.2	226	484	105
76.3	217.667	482.333	82
76.4	219.667	477.333	94
76.5	217.333	481.667	78
76.6	226.667	493.667	74
76.7	217	497	93
76.8	209.667	494.333	90
76.9	208.667	478.667	80
77	239.667	499.333	84
77.1	212	483.667	90
77.2	241.333	472.333	109
77.3	202.667	478	80
77.4	213.667	485.333	88
77.5	206	477.333	99
77.6	214	504	91
77.7	198	469.333	95
77.8	203.333	466.667	100
77.9	210.333	486.333	88
78	205	474.333	84
78.1	210.667	475	80
78.2	205.333	462.333	96
78.3	196.333	482.667	94
78.4	215	487.667	103
78.5	203	471.667	79
78.6	215.333	481.333	108
78.7	195.667	480	95
78.8	228	468.667	103
78.9	203.333	466.333	88
79	209.667	459.333	101
79.1	184.667	460.333	94
79.2	207	448	94
79.3	210.667	435.667	100
79.4	199.667	482.333	94
79.5	226	466.667	86
79.6	203.667	456	103
79.7	196.333	445.667	81
79.8	204.667	454.667	73
79.9	207	461.667	99
80	201	469	100
80.1	205.333	480.333	103
80.2	195.333	450.333	102
80.3	199.667	459.333	104
80.4	190	459	87
80.5	196.333	429.333	94
80.6	204.333	450.667	100
80.7	196.667	447.667	88
80.8	208	462.333	98
80.9	200	457.333	98
81	192.667	450.333	94
81.1	198	428	72
81.2	190.667	436.667	89
81.3	193.667	442.667	84
81.4	194	457.667	83
81.5	194.333	449.667	90
81.6	191	436.667	73
81.7	204	418	85
81.8	193.667	410.667	67
81.9	190	439.333	98
82	188.333	427	83
82.1	194.667	433	91
82.2	201	447	91
82.3	185.333	442.333	101
82.4	197.667	435	82
82.5	185.333	430.333	91
82.6	184	430	93
82.7	190.333	419.333	107
82.8	183.333	429	90
82.9	182.333	419.333	109
83	194	435	79
83.1	196.333	425.333	102
83.2	199.667	434	90
83.3	182	435.667	102
83.4	185	409.333	99
83.5	177	427.333	81
83.6	180	415	76
83.7	188.667	421.333	83
83.8	194.333	434.333	86
83.9	185.333	411	89
84	180.667	396.333	98
84.1	198	402	89
84.2	166.667	420	84
84.3	185.333	406	84
84.4	180	411	88
84.5	180.667	407.667	85
84.6	179.333	417.333	83
84.7	167.333	408.667	95
84.8	180.667	398.333	90
84.9	182.333	402.333	91
85	184.333	399.333	89
85.1	183	411.667	95
85.2	191	392.667	94
85.3	195	409.667	97
85.4	171.667	408	85
85.5	177.667	423.667	91
85.6	166.667	395.667	87
85.7	171	411.333	84
85.8	182.333	405.333	91
85.9	174	411.667	87
86	175.333	395.333	88
86.1	175.333	412.667	76
86.2	172	399.333	79
86.3	171	389.667	98
86.4	186.667	396.333	96
86.5	177	379	74
86.6	177	392	83
86.7	175.333	392	104
86.8	175	395.667	93
86.9	176.667	389.333	98
87	182	382	86
87.1	166.667	386.667	78
87.2	184.667	388.333	90
87.3	169.667	393.667	84
87.4	175	389	88
87.5	154.667	379.333	89
87.6	173.333	355.667	90
87.7	166.333	381.667	84
87.8	158.333	391	80
87.9	158.667	386	81
88	168.333	387.667	74
88.1	171	379.667	71
88.2	173.333	388	83
88.3	166	381	86
88.4	179	394.333	90
88.5	167.667	381.333	75
88.6	174.333	367.333	81
88.7	164	374.333	100
88.8	193.667	388.333	81
88.9	167.333	363.333	84
89	162.333	370.667	84
89.1	163.333	352.333	94
89.2	155.333	375.333	83
89.3	162	373.333	97
89.4	169.333	355.333	109
89.5	181.333	355	96
89.6	164.667	366.333	94
89.7	161.667	371	89
89.8	165.667	365.333	87
89.9	162.667	369	98
90	176	376.667	81
90.1	169.333	374.333	81
90.2	150.333	371.333	91
90.3	162	367.667	89
90.4	161.667	374	78
90.5	167.667	366.667	74
90.6	164.333	370.333	92
90.7	165	352.667	95
90.8	166.667	367	100
90.9	175.333	361	87
91	157	365.333	88
91.1	168.667	370.667	85
91.2	171.333	345	73
91.3	158.667	359.333	94
91.4	162	356.667	76
91.5	155	359	71
91.6	159.667	354.333	82
91.7	158.667	344.667	84
91.8	150	360	89
91.9	146.333	341.667	75
92	161.333	352.333	98
92.1	160.667	355.333	83
92.2	152.667	360.333	74
92.3	165	368	78
92.4	160.667	326.667	76
92.5	159.333	345	93
92.6	163.333	344	85
92.7	149	341	72
92.8	150	350.333	92
92.9	166.667	345.333	87
93	144.333	336.667	83
93.1	137.333	353.667	77
93.2	160.333	350	75
93.3	145	339.333	94
93.4	162.667	343	94
93.5	167	332.667	89
93.6	150.333	333.667	84
93.7	158.667	327.333	94
93.8	154.667	341.667	80
93.9	156.333	342	97
94	164.667	343	92
94.1	152.333	326.333	96
94.2	146.667	325.667	79
94.3	150	310.333	96
94.4	151.333	338.667	98
94.5	147.667	328.667	78
94.6	158.333	335.333	81
94.7	157.333	322.333	86
94.8	141	342	87
94.9	147.667	342.667	78
95	142.667	327.333	77
95.1	142	322.333	94
95.2	141.667	327.333	104
95.3	140	317.333	99
95.4	151	311	105
95.5	143.667	315.667	79
95.6	156.333	317	79
95.7	151.667	319.667	67
95.8	138	315	86
95.9	159	306.333	84
96	158.667	317.333	91
96.1	156.333	324.667	87
96.2	155.333	331	78
96.3	147	320.667	87
96.4	144.667	325.333	93
96.5	149.333	306.333	98
96.6	135	302.333	86
96.7	143.333	296	84
96.8	143	314	86
96.9	143	314.667	74
97	132.667	290.667	77
97.1	142.667	302.667	89
97.2	149.333	327	94
97.3	148.667	333	72
97.4	131.667	320	85
97.5	138	305.333	78
97.6	138.333	344.333	89
97.7	147	294.333	78
97.8	141	321.667	111
97.9	139.667	311.667	98
98	131.667	296.333	82
98.1	141.333	306.667	102
98.2	138.333	302.667	77
98.3	139.333	310.333	107
98.4	145	307	80
98.5	140.667	296.333	75
98.6	144.667	275.667	96
98.7	128	304	69
98.8	139	298	91
98.9	136	293.333	82
99	138.667	289.667	84
99.1	150	293.667	77
99.2	137.333	300	93
99.3	138	286	80
99.4	146	321	97
99.5	135.667	304.667	99
99.6	141.667	317	78
99.7	136.333	306	73
99.8	123.333	272	81
99.9	145.667	279.667	90
100	129.667	296.667	91
100.1	134	292.333	92
100.2	140.667	301	81
100.3	138	299	79
100.4	147.333	291.667	87
100.5	146.333	295.333	94
100.6	130.333	278.667	81
100.7	154.333	293	89
100.8	130.333	294	76
100.9	149	287.667	77
101	133	283.667	78
101.1	128.667	297.333	81
101.2	128.667	288	85
101.3	119	296	91
101.4	125.667	293	96
101.5	139.333	289	85
101.6	135	293.667	90
101.7	129.333	278	87
101.8	139.667	281.667	72
101.9	128.667	300.667	98
102	133	262	86
102.1	131	295.333	80
102.2	134.333	271.333	75
102.3	128.333	291.333	86
102.4	132	299	83
102.5	145.667	284.667	93
102.6	124	280.333	89
102.7	130	262	94
102.8	124.667	272.333	81
102.9	137	287.333	87
103	141	277.333	63
103.1	136.667	279.667	70
103.2	132.667	272.333	95
103.3	134	273	83
103.4	132.667	294.667	80
103.5	143	268	92
103.6	123.667	273	101
103.7	128.333	283	65
103.8	119.333	254.667	85
103.9	128.333	267.333	86
104	116	267.333	91
104.1	130	267.333	79
104.2	126	271.667	83
104.3	132.333	262.667	68
104.4	137.333	260.333	67
104.5	136.333	278	81
104.6	124.667	282.333	97
104.7	134	273.333	86
104.8	136.333	252.667	87
104.9	145.333	264	83
105	132	267	85
105.1	118.667	256	75
105.2	120	273	77
105.3	135	281.667	77
105.4	126.667	250.667	73
105.5	132.667	266	80
105.6	120	266.333	58
105.7	104.333	257	98
105.8	139.667	267.333	96
105.9	127	280.333	93
106	112.333	267.667	101
106.1	121.667	261.333	94
106.2	131	267	85
106.3	121	274.333	88
106.4	123.667	258.667	84
106.5	111	265.333	70
106.6	127	246	84
106.7	142.333	248	82
106.8	124	261.667	75
106.9	122	264.333	71
107	129	265	90
107.1	126.333	261.333	69
107.2	129.333	247.667	64
107.3	118	260.667	80
107.4	122.667	265.667	91
107.5	122.333	264	83
107.6	131.333	240.667	78
107.7	118	261.667	91
107.8	113.333	260	82
107.9	127.333	244.333	83
108	117.333	250.333	92
108.1	125.667	248.667	94
108.2	126.667	260	74
108.3	121	226	94
108.4	125	252.667	88
108.5	129	248.333	80
108.6	121	251.667	90
108.7	126	247.333	87
108.8	119.333	237.333	83
108.9	111	266.667	81
109	130	239	90
109.1	105.667	249	95
109.2	134.333	245	72
109.3	113.333	249.667	78
109.4	118	238	81
109.5	123.667	246	88
109.6	110.333	240.667	89
109.7	119.333	249.333	103
109.8	112.333	264	105
109.9	102	243	87
110	119	232	92
110.1	125	254	75
110.2	124.333	234.667	85
110.3	107.667	244	92
110.4	118	247.333	83
110.5	124.333	230.333	85
110.6	124.667	246.333	84
110.7	113	233	75
110.8	120.333	237	89
110.9	115	231	97
111	118	242.333	85
111.1	120	245.667	66
111.2	110.667	249	84
111.3	107.667	243.667	92
111.4	109.333	242	97
111.5	124.333	241.333	86
111.6	111	248	69
111.7	125	233.667	91
111.8	117.667	217.667	75
111.9	112.667	233.667	86
112	116.333	239.333	86
112.1	117.333	252.667	84
112.2	104.333	235.333	66
112.3	119.667	226	79
112.4	112.667	241.333	92
112.5	108.667	230	87
112.6	118.333	244	98
112.7	109	202.667	80
112.8	113.333	246	90
112.9	116.667	236	79
113	113	230.667	96
113.1	119.333	238.333	73
113.2	106.667	228.667	60
113.3	122	216	85
113.4	102.667	234.667	79
113.5	113.667	242.333	83
113.6	107.333	232.667	91
113.7	104.333	237.333	79
113.8	115.333	218	83
113.9	117	231.667	77
114	128.333	232	88
114.1	114.333	217.333	80
114.2	115.333	215	80
114.3	118.333	231	98
114.4	112.667	230	78
114.5	110.667	220.667	75
114.6	107.667	227.333	82
114.7	114	228	71
114.8	119.667	227.333	78
114.9	115.667	219.333	86
115	109.333	215	86
115.1	106.333	219.667	82
115.2	114.667	239.667	87
115.3	110.333	204	89
115.4	116.667	223.333	78
115.5	102.667	214.667	85
115.6	114	236.333	90
115.7	121.333	222.333	84
115.8	107.667	231.333	86
115.9	112.333	214	79
116	101.667	208.333	77
116.1	107.667	223	74
116.2	111	217.333	100
116.3	98.6667	223	84
116.4	114	217.667	84
116.5	118.333	226	82
116.6	109.667	227	87
116.7	120.667	219.667	88
116.8	109.333	208	82
116.9	116.333	211.667	73
117	108.667	216.333	79
117.1	98.3333	201	92
117.2	111	224	68
117.3	105	209	93
117.4	107.667	198.667	91
117.5	109.333	221.667	71
117.6	107.333	222	75
117.7	99.6667	222	86
117.8	107.667	211	78
117.9	109.333	214.667	85
118	115.667	211	95
118.1	106	209	76
118.2	109.333	205.667	80
118.3	105.333	210	86
118.4	113.667	205.333	86
118.5	115	202.667	85
118.6	111	209.333	100
118.7	111.333	216.333	84
118.8	104.333	207.333	90
118.9	95.6667	205.333	115
119	106.333	221	92
119.1	101.333	222	80
119.2	101.667	211.667	87
119.3	102	213.333	74
119.4	113.333	202.333	88
119.5	95.6667	220	67
119.6	110.333	204	70
119.7	101.333	209	80
119.8	104.667	200.333	68
119.9	109	194.667	80
120	104.333	203.333	80
120.1	105.667	197.333	79
120.2	103.667	213	79
120.3	109.667	213.667	66
120.4	116.667	200	79
120.5	109.667	205.667	82
120.6	98.3333	204.667	92
120.7	91.6667	194.333	87
120.8	98.6667	198	78
120.9	109	206.667	77
121	109	205.333	80
121.1	101	208	62
121.2	109.333	204.333	83
121.3	107.333	186.667	69
121.4	108.667	211.667	74
121.5	105.333	199.333	82
121.6	106	191	97
121.7	102.667	209	81
121.8	102.333	208.333	89
121.9	102	196	65
122	103.333	199.333	100
122.1	106.333	183	83
122.2	101.333	206.667	74
122.3	106.667	203	77
122.4	100.667	192	91
122.5	106	195.667	100
122.6	96.6667	209	85
122.7	102.333	187.667	71
122.8	96.3333	183.333	84
122.9	95.6667	183.333	78
123	95.6667	200.333	86
123.1	108	185.667	98
123.2	108.667	206.333	72
123.3	100	185.667	95
123.4	97.3333	192.667	88
123.5	96.6667	188.667	79
123.6	95	190	81
123.7	101	192.333	80
123.8	107.667	201.333	90
123.9	105	191.667	75
124	95	184.667	91
124.1	110.667	192.667	71
124.2	112.667	197	76
124.3	101.667	187	102
124.4	104	189.333	95
124.5	101.333	187.333	100
124.6	102	190.333	80
124.7	106	187.333	76
124.8	96.6667	183.667	88
124.9	108	182.333	95
125	104.667	190.667	97
125.1	91.6667	181.667	86
125.2	109.333	177.667	82
125.3	105.667	184.667	94
125.4	97.3333	174	73
125.5	93.3333	190.667	100
125.6	95.6667	189.667	91
125.7	101.667	188	95
125.8	104.333	187	89
125.9	97.6667	171.667	96
126	104.333	194.667	99
126.1	96.3333	174	93
126.2	97	181	95
126.3	97	182	85
126.4	100.667	182	76
126.5	110	189	88
126.6	87.6667	183.333	88
126.7	100.333	183.333	110
126.8	104.667	199.333	92
126.9	104	190.333	75
127	95.3333	168.667	87
127.1	102.667	183	93
127.2	109.333	185.333	79
127.3	99.6667	188.333	73
127.4	101.667	171.667	88
127.5	90.6667	175	95
127.6	99.3333	162.333	96
127.7	99	173.667	101
127.8	98.3333	194.333	83
127.9	94.3333	181	97
128	102	191.667	84
128.1	103.667	182.667	93
128.2	97.6667	186	68
128.3	77.6667	166	88
128.4	94	174.667	98
128.5	88	171.333	90
128.6	96.6667	175	71
128.7	88.3333	179.667	91
128.8	94.3333	172.333	96
128.9	98.3333	173.667	89
129	97	180.667	67
129.1	108.667	173	92
129.2	102	173	90
129.3	97	191.667	84
129.4	111.667	164	84
129.5	98	176	72
129.6	93	180	82
129.7	98	173	72
129.8	90.6667	172	76
129.9	94	178.333	70
130	96.6667	176.667	81
130.1	105.667	162.667	74
130.2	97.3333	169	89
130.3	96.6667	168.333	81
130.4	94	164	82
130.5	90	156	92
130.6	89.3333	180.333	78
130.7	98	176.667	69
130.8	94.6667	171.333	57
130.9	99	171	86
131	93.3333	167.667	61
131.1	91	186	84
131.2	92.6667	179.667	80
131.3	86.6667	171.333	84
131.4	95.3333	177.667	82
131.5	94.6667	173.333	77
131.6	88	169.333	86
131.7	95.3333	169.667	72
131.8	90.3333	165.667	88
131.9	91.3333	161.333	77
132	98.3333	178	82
132.1	92.6667	176	81
132.2	101.667	163	85
132.3	89.6667	167.333	91
132.4	99.3333	168	96
132.5	97	173	82
132.6	95.6667	167.667	84
132.7	94.6667	157.667	84
132.8	87	169.333	70
132.9	101.333	169.333	96
133	102.333	170.667	81
133.1	90	156	95
133.2	95.3333	168.333	87
133.3	93.3333	166	87
133.4	94.6667	170	76
133.5	97.6667	157.667	93
133.6	97.3333	151.333	77
133.7	88	160.333	80
133.8	90	157.667	90
133.9	90.3333	161.333	77
134	94	165	90
134.1	94	162	72
134.2	93.6667	171	90
134.3	102.667	156.333	73
134.4	101.667	152	78
134.5	94	157	89
134.6	91.3333	177	83
134.7	97.3333	170.333	85
134.8	92	150.333	82
134.9	89.6667	171	92
135	91.6667	156.333	80
135.1	106	166	75
135.2	91.6667	162	93
135.3	92	146.667	76
135.4	97.3333	163.667	82
135.5	90.3333	158.667	80
135.6	98.3333	159	91
135.7	83	150	90
135.8	89	164.333	92
135.9	97.3333	162.333	85
136	95.6667	167.667	83
136.1	99	149	88
136.2	88.6667	159.667	86
136.3	90.6667	159	79
136.4	96.6667	148.667	90
136.5	95.6667	146.667	63
136.6	89.6667	170.333	90
136.7	94	161.667	75
136.8	82.3333	155.333	76
136.9	92	157	80
137	99.3333	160	91
137.1	91	168	79
137.2	98.3333	160.667	86
137.3	85.6667	149.667	96
137.4	94	161	86
137.5	85.6667	165.333	89
137.6	76.3333	141.667	71
137.7	90.3333	160	92
137.8	93.3333	161.667	86
137.9	94.6667	149	94
138	91	161.333	75
138.1	88.3333	141	98
138.2	82.6667	158.333	85
138.3	86.6667	146	78
138.4	79	149	87
138.5	99	166.333	83
138.6	95.3333	138.667	91
138.7	88	153.667	92
138.8	95.3333	154.333	77
138.9	87	140.333	83
139	81.6667	158.333	83
139.1	99	146	75
139.2	86.6667	150.667	72
139.3	90	154	103
139.4	91	138.333	77
139.5	98.3333	156.667	74
139.6	94.3333	158.333	71
139.7	78.6667	156.333	86
139.8	82.6667	139.667	85
139.9	88	150	84
140	92	144.333	92
140.1	94.3333	155	99
140.2	93.3333	153.667	78
140.3	95.6667	141.667	88
140.4	92	144.333	98
140.5	92.3333	149.333	87
140.6	94	149.333	72
140.7	85	148.333	86
140.8	79.3333	140.667	74
140.9	89.3333	157.667	83
141	79.6667	134	90
141.1	84.3333	149	93
141.2	81	144.667	75
141.3	82	159.667	94
141.4	96.3333	137.333	76
141.5	88	153.333	78
141.6	89.3333	157	78
141.7	87	147.333	84
141.8	91.3333	138.667	82
141.9	93.3333	157	83
142	88	145.333	77
142.1	88.6667	154.333	72
142.2	79	138.333	81
142.3	92	143.667	103
142.4	84.3333	139	80
142.5	87	141.333	65
142.6	84.6667	144.667	84
142.7	86.3333	140	89
142.8	87.6667	139	90
142.9	91.3333	147	91
143	88	152.333	86
143.1	96.6667	139	81
143.2	75.6667	146.333	96
143.3	91.3333	146	94
143.4	89.6667	149	86
143.5	90	137	76
143.6	81	145	66
143.7	83.3333	137	76
143.8	82.3333	139	83
143.9	89	139.333	88
144	88.3333	151.667	79
144.1	101.333	137	88
144.2	94	148.333	90
144.3	79	145.667	76
144.4	88.3333	141	79
144.5	90.6667	148	92
144.6	85	142.333	81
144.7	90	148.667	77
144.8	86.6667	138	76
144.9	92.6667	146	78
145	98.6667	143.333	72
145.1	80.6667	133.667	71
145.2	91	153.667	86
145.3	81.6667	141	90
145.4	85	152.667	81
145.5	87.6667	140.333	98
145.6	84.3333	136.667	82
145.7	75.3333	136	81
145.8	92.6667	152.333	77
145.9	101.333	151	74
146	87	145.333	81
146.1	89.6667	137	91
146.2	90	142.333	77
146.3	96.6667	141	80
146.4	86.6667	133.667	80
146.5	85.6667	129	69
146.6	78.3333	141.333	83
146.7	83	132	83
146.8	78	129.333	97
146.9	93.6667	158.667	71
147	91.3333	138.667	78
147.1	92.3333	142	72
147.2	90.6667	139.667	85
147.3	95	139.333	100
147.4	77	140.667	69
147.5	92	145	85
147.6	90.3333	132.667	59
147.7	79.3333	155.667	71
147.8	87.6667	133	83
147.9	89.3333	135	94
148	89	135.667	71
148.1	78.3333	143.333	99
148.2	89.3333	138.667	73
148.3	90	129.667	61
148.4	86.3333	146	92
148.5	95	134	85
148.6	77.6667	138	74
148.7	80	127	82
148.8	91	137	73
148.9	88.6667	153.667	70
149	77.3333	130.333	67
149.1	91.3333	143.667	72
149.2	80.6667	129.667	89
149.3	82.6667	143.333	73
149.4	91.6667	140.333	87
149.5	93	121	90
149.6	83.6667	137.667	80
149.7	79.6667	131.333	72
149.8	82.6667	132.667	85
149.9	82.6667	132	88
150	91	135.333	81
150.1	82	131	81
150.2	89.3333	128.333	65
150.3	84.3333	143.667	64
150.4	82.3333	136.667	85
150.5	88	129.667	91
150.6	85.6667	138.333	83
150.7	89	117	72
150.8	82.6667	137.667	86
150.9	82.3333	126.667	76
151	91	136.333	87
151.1	88.3333	116	78
151.2	83.3333	126.333	67
151.3	82	139	56
151.4	77.3333	116	74
151.5	80	129	81
151.6	78.6667	130	79
151.7	79.3333	125	100
151.8	83.3333	121.667	104
151.9	84.6667	148.333	94
152	94.3333	123	76
152.1	89.3333	129.333	83
152.2	85.6667	125.667	80
152.3	87.3333	135.667	87
152.4	83.3333	131.333	88
152.5	89.6667	143.333	75
152.6	70	127.333	80
152.7	89.6667	134	88
152.8	84.6667	128.333	106
152.9	80.3333	124.667	85
153	83.3333	129.667	87
153.1	92	121	92
153.2	73.3333	122.333	92
153.3	82.3333	124.667	93
153.4	89.3333	129.333	96
153.5	87	123	68
153.6	78	134.333	77
153.7	81	139.333	68
153.8	85.3333	114.333	89
153.9	82.3333	114	82
154	90	119.667	74
154.1	80.6667	128.333	95
154.2	82	125	90
154.3	80.3333	124.333	84
154.4	84.3333	141	74
154.5	77.6667	133	82
154.6	69	135	83
154.7	87.3333	132.667	81
154.8	72.6667	128.333	72
154.9	78.3333	138.667	83
155	80.3333	126.667	82
155.1	78.6667	127.667	88
155.2	81	122.333	80
155.3	80.6667	128.333	75
155.4	76.6667	122.667	86
155.5	91	120	77
155.6	89	127.667	85
155.7	76.3333	128.667	101
155.8	77.6667	136	88
155.9	89.6667	113.333	78
156	83.3333	116.667	82
156.1	86.3333	117	81
156.2	83.6667	127.333	84
156.3	87	135	90
156.4	80.6667	121	85
156.5	87	120.333	69
156.6	86.6667	113	83
156.7	90	125.667	83
156.8	91.3333	129	79
156.9	86	126	90
157	72	118.333	90
157.1	79	122.667	88
157.2	86	107.333	82
157.3	83.3333	123.333	74
157.4	88.6667	120.333	82
157.5	83.3333	130.333	90
157.6	79.6667	121.333	83
157.7	79.6667	124	86
157.8	79.3333	130.667	72
157.9	80	119	76
158	90.6667	124	88
158.1	79	120.333	71
158.2	77.6667	118	93
158.3	84.6667	121.667	87
158.4	84	134.333	77
158.5	81.6667	118.333	75
158.6	81.3333	117.667	94
158.7	78.3333	110.333	87
158.8	83.6667	115.333	72
158.9	83.3333	120.333	63
159	79	122.333	83
159.1	77.3333	126.667	78
159.2	79.3333	117	85
159.3	72.3333	114.333	91
159.4	84.6667	130.333	99
159.5	75.3333	113	81
159.6	89.3333	120.667	89
159.7	83	119.333	90
159.8	89	124.667	105
159.9	84	124	86
160	88.3333	104.667	92
160.1	80.3333	115.667	83
160.2	83.6667	114.333	77
160.3	79.6667	122.333	91
160.4	87.3333	115.667	73
160.5	76.6667	117	103
160.6	80.6667	119.333	74
160.7	81	119.333	90
160.8	81.6667	116.333	88
160.9	85	115.333	83
161	87.3333	124	97
161.1	79.3333	111.667	78
161.2	84.6667	116.667	83
161.3	80.6667	121.667	84
161.4	80	123.667	92
161.5	91	106.333	86
161.6	84.3333	118.333	100
161.7	74.3333	120.667	74
161.8	72	118.333	67
161.9	77	123.333	84
162	82	120.333	64
162.1	81.6667	117.667	82
162.2	75.6667	122.667	80
162.3	73.3333	108.333	81
162.4	69	113.333	81
162.5	80.3333	122.333	78
162.6	85	122.333	91
162.7	79.6667	114.333	77
162.8	78	110.333	75
162.9	81	113	72
163	79	121	74
163.1	74	122.333	72
163.2	87.3333	117.333	88
163.3	76.3333	120	77
163.4	80	124	89
163.5	74.6667	102.667	78
163.6	70.3333	113.667	86
163.7	76.3333	114.667	65
163.8	81.3333	119.333	69
163.9	89.3333	119	77
164	73.6667	120.333	82
164.1	85.6667	126.333	77
164.2	84.6667	123	87
164.3	81	122	85
164.4	80	112.667	87
164.5	77.6667	107.333	89
164.6	78	110.667	82
164.7	91	108	76
164.8	82.6667	116.333	75
164.9	86.6667	112.667	95
165	80	112.667	83
165.1	88.6667	114	87
165.2	78	118.667	77
165.3	80.3333	114.333	91
165.4	76.3333	116	75
165.5	72.6667	115.667	99
165.6	79.6667	115.333	79
165.7	85	110.333	72
165.8	90.3333	115.667	66
165.9	87.6667	117.667	80
166	84.6667	110.333	74
166.1	77.6667	111	75
166.2	82.3333	126.333	91
166.3	76.3333	101	80
166.4	70	125.667	84
166.5	82.3333	113.333	77
166.6	81.6667	115.667	82
166.7	77.6667	109.667	76
166.8	74.6667	114	69
166.9	75.6667	106.333	85
167	90	107.333	87
167.1	76.3333	115.667	82
167.2	73.6667	100.333	83
167.3	72.6667	107.333	83
167.4	75.6667	109.667	78
167.5	74	109	87
167.6	84.6667	113.333	79
167.7	70.6667	106.333	89
167.8	81.6667	108.333	88
167.9	83.6667	110	95
168	88	104.333	94
168.1	88.6667	110.333	85
168.2	76	110	80
168.3	74.6667	109	79
168.4	83	113.333	69
168.5	82.3333	104	85
168.6	79.6667	121	85
168.7	70	103.667	58
168.8	81	118.333	82
168.9	88.3333	117.667	87
169	79.3333	112	75
169.1	86.3333	111.333	86
169.2	77.3333	112.333	86
169.3	83.6667	112	79
169.4	77	105.667	66
169.5	74.3333	108.667	85
169.6	75	113	80
169.7	79.3333	109.667	78
169.8	77	116.333	93
169.9	77.3333	99.3333	85
170	72	112.667	85
170.1	73.3333	102.333	84
170.2	71.3333	120.667	78
170.3	67.3333	102.667	86
170.4	80.6667	113.667	69
170.5	82	116	82
170.6	74.6667	116.333	75
170.7	75	110.667	84
170.8	78.3333	112.667	76
170.9	77.6667	115.333	80
171	77.3333	100	67
171.1	76.3333	107.667	84
171.2	89.6667	104	83
171.3	86.6667	101	66
171.4	71.6667	93.3333	94
171.5	78.3333	109.667	109
171.6	76	119.667	75
171.7	67	106	69
171.8	84.3333	115.667	79
171.9	81.6667	108.333	72
172	77.6667	111.667	82
172.1	81	105.333	103
172.2	76	102.333	83
172.3	78.6667	110.667	75
172.4	83.6667	116	102
172.5	72	113.333	69
172.6	74	105.667	75
172.7	76.3333	110.333	74
172.8	76	105.667	93
172.9	84.3333	107	96
173	74	112.333	81
173.1	74.3333	102.667	75
173.2	80.3333	108.667	81
173.3	84.3333	90	87
173.4	83.3333	113.333	81
173.5	85.6667	111	67
173.6	76.3333	116.667	74
173.7	73.3333	97	93
173.8	85	112	64
173.9	78.6667	101.333	78
174	73.3333	107.333	73
174.1	76.6667	103.667	79
174.2	74.6667	97.3333	84
174.3	69.6667	98.3333	80
174.4	85.6667	112.333	83
174.5	72.6667	106	84
174.6	66.3333	112	94
174.7	73.6667	102.667	97
174.8	68.3333	109.333	79
174.9	83.3333	96.6667	82
175	76.6667	105.333	85
175.1	68.6667	108	74
175.2	76.3333	105.333	77
175.3	74	108.667	68
175.4	85.6667	98	84
175.5	90.6667	113.667	91
175.6	76.6667	110.667	74
175.7	72.3333	107.667	83
175.8	76.6667	101	88
175.9	77.3333	101.667	71
176	76	96	89
176.1	76.6667	104.667	82
176.2	86.3333	108.333	85
176.3	79	116	83
176.4	76.3333	119	81
176.5	80.3333	104.667	78
176.6	70	104	74
176.7	79.6667	105.333	81
176.8	79.3333	101.333	90
176.9	79	117.667	92
177	73.3333	101.333	88
177.1	63.3333	99	83
177.2	76.6667	106.667	69
177.3	76.6667	104.333	69
177.4	75	108.667	89
177.5	78.6667	108.667	89
177.6	84	104.667	82
177.7	70	110	62
177.8	76.3333	106.333	80
177.9	78.3333	100.667	84
178	75.3333	106	70
178.1	78.3333	104.333	82
178.2	79	99	82
178.3	88	103	100
178.4	76.3333	113.667	97
178.5	78.3333	107.333	81
178.6	72.6667	94	83
178.7	79.3333	97	96
178.8	83.3333	110.667	78
178.9	77.3333	95.6667	91
179	69	103.667	81
179.1	70.6667	103.667	78
179.2	68.6667	99.3333	92
179.3	74.6667	99.3333	89
179.4	73.3333	97.3333	88
179.5	64.6667	109.333	67
179.6	83.3333	105.333	71
179.7	70.6667	112.333	79
179.8	70.6667	99.3333	77
179.9	77.6667	107.333	80
180	78.3333	97	79
180.1	82.6667	104.667	72
180.2	79.6667	95.3333	88
180.3	84.6667	93	69
180.4	72.3333	98	68
180.5	72	106.667	81
180.6	77.6667	94.3333	101
180.7	79.3333	96.6667	72
180.8	67	103.333	68
180.9	74.3333	96.6667	83
181	75.6667	103	74
181.1	68.6667	93.6667	75
181.2	72	97	93
181.3	79	106.667	62
181.4	78.6667	89.3333	74
181.5	70.6667	102.333	61
181.6	69.6667	99.6667	108
181.7	76.3333	104.333	89
181.8	74.3333	89.3333	77
181.9	81	103	85
182	77	100	86
182.1	80.3333	100	79
182.2	74.3333	89	99
182.3	80.3333	105.333	96
182.4	71.3333	100.667	77
182.5	74.3333	97.3333	72
182.6	72	95	87
182.7	73.6667	99.3333	84
182.8	62.6667	100	74
182.9	87.3333	112.333	78
183	83	99.6667	86
183.1	79	106.667	81
183.2	72.6667	89.6667	64
183.3	76	102.333	93
183.4	81.3333	98	82
183.5	83	83	77
183.6	66.6667	98	89
183.7	80	101.667	81
183.8	72.3333	96.6667	73
183.9	79.3333	96.3333	88
184	88.6667	96	79
184.1	69.6667	99.6667	66
184.2	77.6667	97.6667	81
184.3	80	96.3333	99
184.4	78.6667	102.333	70
184.5	71.3333	100	96
184.6	70.6667	98.6667	97
184.7	80.3333	116	69
184.8	74.3333	103	83
184.9	77.6667	108.333	90
185	77.3333	102	93
185.1	78	89.3333	82
185.2	73.3333	87	77
185.3	72.3333	100	86
185.4	78.3333	92.3333	90
185.5	71.3333	91.6667	79
185.6	62.3333	105	65
185.7	72.6667	103	90
185.8	76.3333	98.6667	95
185.9	78	91.6667	78
186	81.6667	102	67
186.1	78.3333	95.6667	87
186.2	79.3333	102.667	71
186.3	70.6667	97.3333	71
186.4	73.6667	98	68
186.5	80.3333	98.6667	83
186.6	73.6667	87	73
186.7	79	97	64
186.8	80.6667	101.667	98
186.9	82	106	94
187	75.6667	88.6667	81
187.1	76.3333	98.6667	78
187.2	80.3333	99.6667	77
187.3	76.6667	111.667	91
187.4	82	101	78
187.5	76	97.6667	77
187.6	69.3333	97	98
187.7	74.6667	106	98
187.8	77	95.3333	85
187.9	71	98.3333	89
188	78.3333	99.3333	72
188.1	81.3333	98	69
188.2	78	100	70
188.3	69	98	96
188.4	79.3333	100.667	100
188.5	78.6667	100.333	98
188.6	76.3333	95.6667	86
188.7	83.3333	94.6667	69
188.8	80.6667	100.667	81
188.9	77	99.3333	70
189	75.3333	99.3333	75
189.1	69	93.3333	80
189.2	77	101.667	88
189.3	81.6667	91	78
189.4	75	97.6667	82
189.5	78.3333	83.6667	91
189.6	70	100.333	97
189.7	70.3333	82.3333	95
189.8	74.6667	102.333	68
189.9	70.6667	92	94
190	72.6667	83	86
190.1	83.6667	101	87
190.2	76.3333	103.333	81
190.3	83.3333	102.667	80
190.4	70	105	84
190.5	69	100.667	86
190.6	77.6667	91.3333	79
190.7	74	109.333	75
190.8	85	94.6667	94
190.9	80	95	69
191	72.3333	103	93
191.1	87.6667	102.667	87
191.2	68.3333	100	87
191.3	66	90.3333	89
191.4	75	86	85
191.5	74.3333	101	91
191.6	69.3333	100	84
191.7	77	97.3333	87
191.8	74.3333	100.667	70
191.9	70.3333	101.333	73
192	85.6667	100	67
192.1	65.6667	88.6667	68
192.2	74.6667	101	82
192.3	74	88	88
192.4	76	100.333	78
192.5	74.3333	95.6667	80
192.6	81.6667	97.3333	83
192.7	76.3333	98.6667	83
192.8	73	89	86
192.9	76.3333	90.6667	82
193	78.3333	86	79
193.1	69.6667	91	74
193.2	75	98.3333	83
193.3	75.3333	104	69
193.4	78.6667	90	88
193.5	73.6667	96.6667	85
193.6	69.6667	96	69
193.7	84	87	85
193.8	75.3333	88.3333	85
193.9	78	100	70
194	80.6667	93.6667	96
194.1	81.3333	105.333	93
194.2	73	94.3333	72
194.3	77.6667	91.6667	91
194.4	70	91	93
194.5	83	87	85
194.6	73.6667	85	67
194.7	86	89.6667	58
194.8	78.6667	99.3333	62
194.9	74	82.6667	90
195	76.3333	87	90
195.1	82.3333	86.6667	74
195.2	74.6667	93.6667	85
195.3	69.3333	94.6667	89
195.4	77.6667	98	82
195.5	80.6667	98	68
195.6	72.6667	93	82
195.7	87	95.3333	77
195.8	61	94	68
195.9	77.3333	89.3333	76
196	81	96.3333	89
196.1	80	104	87
196.2	78.6667	93.3333	85
196.3	74.3333	85.3333	68
196.4	76.6667	95.6667	83
196.5	84.6667	97.3333	76
196.6	71	84.6667	80
196.7	70.6667	88.6667	72
196.8	88.6667	94.6667	63
196.9	80.6667	92.6667	91
197	72	86.3333	82
197.1	65.3333	88	92
197.2	71.6667	91.3333	81
197.3	75	87.6667	61
197.4	72	85.3333	81
197.5	71.3333	82.3333	89
197.6	73.3333	94	85
197.7	70	92.3333	58
197.8	72.3333	90.6667	74
197.9	72	87.6667	74
198	73	87.3333	68
198.1	73.3333	95.3333	78
198.2	78.3333	96.6667	76
198.3	78.6667	91.6667	70
198.4	74.6667	88.3333	84
198.5	68	91.3333	76
198.6	69.3333	104	80
198.7	81	98.6667	79
198.8	77.6667	91.3333	89
198.9	78.3333	84	84
199	86	91.6667	78
199.1	73.6667	98.6667	80
199.2	69	81.6667	67
199.3	68	89.3333	84
199.4	76	87	78
199.5	70	82.3333	80
199.6	77	82.6667	76
199.7	82	95.3333	68
199.8	84.3333	91.3333	76
[truncated: 802 more rows]

## Sheet: Fig 5a
CV&[Au25(Cys)18]		CV only
Time (s)	Current (A cm-2)	Time (s)	Current (A cm-2)
0	3.26877e-08	0	3.26877e-08
2	3.58073e-08	2	2.86621e-08
4	4.17752e-08	4	4.0191e-08
6	3.852e-08	6	4.29036e-08
8	4.86924e-08	8	3.36806e-08
10	8.32791e-08	10	3.463e-08
12	4.55729e-08	12	3.73427e-08
14	3.21452e-08	14	4.71084e-08
16	3.13314e-08	16	3.85634e-08
18	7.56836e-08	18	3.02897e-08
20	8.80262e-08	20	3.19173e-08
22	6.67316e-08	22	4.11241e-09
24	5.76444e-08	24	4.04622e-08
26	6.21204e-08	26	3.84277e-08
28	5.29378e-07	28	4.338e-07
30	5.18258e-07	30	4.24305e-07
32	5.13782e-07	32	4.07894e-07
34	5.15542e-07	34	3.94737e-07
36	5.19071e-07	36	4.09928e-07
38	5.06049e-07	38	4.09115e-07
40	5.34938e-07	40	4.02197e-07
42	5.12289e-07	42	3.85379e-07
44	4.96284e-07	44	3.82395e-07
46	5.06729e-07	46	3.71951e-07
48	5.14187e-07	48	3.91482e-07
50	5.17987e-07	50	3.83751e-07
52	5.20698e-07	52	3.88092e-07
54	5.1812e-07	54	3.98942e-07
56	4.93298e-07	56	3.80496e-07
58	4.99267e-07	58	3.7073e-07
60	3.79774e-09	60	5.95867e-08
62	3.13314e-08	62	2.62207e-08
64	5.56098e-09	64	3.54438e-08
66	1.91244e-08	66	3.70714e-08
68	2.68555e-08	68	4.23611e-08
70	5.778e-08	70	5.47036e-08
72	2.86187e-08	72	2.16092e-08
74	2.45497e-08	74	4.2768e-08
76	5.19476e-08	76	4.65658e-08
78	4.29959e-08	78	1.59125e-08
80	4.39453e-08	80	3.01541e-08
82	4.2589e-08	82	3.21886e-08
84	6.8088e-08	84	4.84644e-08
86	5.43889e-08	86	6.0536e-08
88	6.23916e-08	88	4.33105e-08
90	3.94694e-08	90	8.56284e-08
92	5.14324e-07	92	4.13048e-07
94	4.92756e-07	94	4.03825e-07
96	4.97231e-07	96	4.29324e-07
98	5.12018e-07	98	3.82395e-07
100	4.96013e-07	100	3.96772e-07
102	4.81769e-07	102	3.90533e-07
104	4.90316e-07	104	3.87142e-07
106	4.87738e-07	106	3.87684e-07
108	5.22053e-07	108	3.73714e-07
110	5.04013e-07	110	3.92839e-07
112	5.22324e-07	112	3.77376e-07
114	5.05916e-07	114	3.78732e-07
116	5.032e-07	116	3.82802e-07
118	4.8828e-07	118	3.79818e-07
120	5.01982e-07	120	4.00163e-07
122	5.12018e-07	122	3.51725e-08
124	6.524e-08	124	1.25217e-08
126	8.81618e-09	126	5.4568e-08
128	3.9605e-08	128	3.73427e-08
130	2.95681e-08	130	4.43956e-08
132	1.50553e-08	132	6.46049e-08
134	3.24164e-08	134	3.59863e-08
136	3.01107e-08	136	5.06347e-08
138	4.99133e-08	138	2.97472e-08
140	1.7768e-08	140	5.44324e-08
142	3.71636e-08	142	5.71453e-08
144	6.33409e-08	144	4.31749e-08
146	4.42166e-08	146	4.34462e-08
148	6.25271e-08	148	5.74164e-08
150	7.45987e-08	150	4.05979e-08
152	6.02213e-08	152	8.278e-08
154	5.80511e-08	154	4.26476e-07
156	5.09031e-07	156	3.9094e-07
158	4.85702e-07	158	3.99349e-07
160	4.716e-07	160	3.98942e-07
162	4.79329e-07	162	3.97315e-07
164	4.9832e-07	164	3.96229e-07
166	4.76209e-07	166	3.88905e-07
168	4.716e-07	168	3.85108e-07
170	5.00218e-07	170	4.15625e-07
172	4.93844e-07	172	4.04503e-07
174	5.04013e-07	174	4.03418e-07
176	4.84213e-07	176	3.83887e-07
178	4.84618e-07	178	4.102e-07
180	4.98453e-07	180	3.84429e-07
182	5.02658e-07	182	3.92703e-07
184	4.98996e-07	184	3.85634e-08
186	4.35384e-07	186	6.18924e-08
188	1.42416e-08	188	4.69724e-08
190	2.7398e-08	190	3.53082e-08
192	2.71268e-08	192	2.63564e-08
194	2.0752e-08	194	3.69358e-08
196	2.5906e-08	196	3.95128e-08
198	1.87175e-08	198	6.77244e-08
200	4.06901e-08	200	5.79591e-08
202	3.58073e-08	202	4.00553e-08
204	4.13683e-08	204	8.278e-08
206	2.95681e-08	206	4.84644e-08
208	2.95681e-08	208	5.76876e-08
210	4.84213e-08	210	8.25089e-08
212	5.66947e-08	212	8.44076e-08
214	4.16396e-08	214	2.44575e-08
216	3.44509e-08	216	4.30409e-07
218	3.39084e-08	218	3.89584e-07
220	2.02094e-08	220	4.06537e-07
222	4.77836e-07	222	4.06402e-07
224	4.98453e-07	224	4.04232e-07
226	4.87062e-07	226	4.02062e-07
228	5.05778e-07	228	4.03554e-07
230	5.17578e-07	230	4.08572e-07
232	4.88009e-07	232	3.91618e-07
234	4.87467e-07	234	3.88769e-07
236	4.98453e-07	236	3.965e-07
238	4.95604e-07	238	3.79546e-07
240	4.78378e-07	240	3.84565e-07
242	4.97098e-07	242	3.92025e-07
244	4.8652e-07	244	4.00163e-07
246	4.7024e-07	246	2.05241e-08
248	4.74444e-07	248	6.89453e-08
250	5.01436e-07	250	3.463e-08
252	4.17209e-07	252	6.56902e-08
254	5.42533e-10	254	4.58876e-08
256	0	256	4.33105e-08
258	2.49566e-08	258	3.82921e-08
260	4.0012e-08	260	3.78852e-08
262	3.94694e-08	262	8.16947e-08
264	2.42784e-08	264	5.00924e-08
266	5.69662e-08	266	4.1276e-08
268	3.72992e-08	268	2.39149e-08
270	1.66829e-08	270	3.58507e-08
272	5.65591e-08	272	3.43587e-08
274	6.2256e-08	274	5.82302e-08
276	5.52031e-08	276	3.57151e-08
278	6.17133e-08	278	4.32579e-07
280	5.27613e-08	280	4.2946e-07
282	4.82858e-08	282	4.1888e-07
284	4.67396e-07	284	4.2851e-07
286	5.01436e-07	286	4.05724e-07
288	4.81364e-07	288	5.64333e-07
290	4.74173e-07	290	5.55071e-07
292	4.79196e-07	292	5.55031e-07
294	4.42844e-07	294	5.588e-07
296	4.65902e-07	296	5.45182e-07
298	5.0076e-07	298	5.24836e-07
300	4.62916e-07	300	5.406e-07
302	4.90724e-07	302	5.46049e-07
304	4.94387e-07	304	5.3352e-07
306	4.92756e-07	306	5.45862e-07
308	4.45964e-07	308	5.52844e-07
310	4.72142e-07	310	4.80716e-07
312	4.50573e-07	312	4.35617e-07
314	4.67667e-07	314	5.04791e-07
316	4.59391e-07	316	4.8028e-07
318	4.0012e-08	318	5.06933e-07
320	1.01725e-08	320	4.95636e-07
322	2.38715e-08	322	4.88516e-07
324	7.05293e-09	324	4.74462e-07
326	7.73111e-09	326	4.67751e-07
328	2.36003e-08	328	4.71573e-07
330	2.27864e-08	330	4.7776e-07
332	4.24533e-08	332	4.59991e-07
334	3.56716e-08	334	4.76551e-07
336	3.63498e-08	336	1.80029e-07
338	1.98025e-08	338	2.3998e-07
340	2.54991e-08	340	7.70836e-08
342	4.5844e-08	342	3.62576e-08
344	2.7398e-08	344	5.3212e-08
346	4.7336e-08	346	5.3076e-08
348	4.16396e-08	348	5.09062e-08
350	4.65493e-07	350	4.8736e-08
352	4.87333e-07	352	5.0228e-08
354	4.95471e-07	354	5.52462e-08
356	4.60613e-07	356	3.82921e-08
358	4.67529e-07	358	3.54438e-08
360	4.61018e-07	360	4.31749e-08
362	4.72413e-07	362	2.62207e-08
364	4.20464e-07	364	3.12392e-08
366	4.64276e-07	366	3.8699e-08
368	4.88551e-07	368	4.68369e-08
370	4.44471e-07	370	2.43913e-07
372	4.55049e-07	372	1.95492e-07
374	4.6224e-07	374	2.29807e-07
376	4.59529e-07	376	1.98747e-07
378	4.29959e-07	378	2.18549e-07
380	4.5044e-07	380	2.21126e-07
382	4.61018e-07	382	2.26145e-07
384	1.73611e-08	384	2.26552e-07
386	1.7768e-08	386	1.82742e-07
388	6.64604e-09	388	2.14344e-07
390	2.71268e-09	390	2.23161e-07
392	2.12945e-08	392	2.40522e-07
394	1.72255e-08	394	2.28586e-07
396	3.78418e-08	396	2.30078e-07
398	3.24164e-08	398	2.06207e-07
400	3.5536e-08	400	2.28722e-07
402	3.44509e-08	402	7.92533e-08
404	2.23796e-08	404	7.61338e-08
406	3.10601e-08	406	6.55547e-08
408	2.40072e-08	408	7.51844e-08
410	3.49935e-08	410	5.23982e-08
412	3.9605e-08	412	2.11008e-07
414	1.79036e-08	414	2.01744e-07
416	3.16027e-08	416	2.01704e-07
418	4.63733e-07	418	2.05474e-07
420	4.47049e-07	420	1.91856e-07
422	4.60204e-07	422	1.71512e-07
424	4.74444e-07	424	1.87272e-07
426	4.49356e-07	426	1.92724e-07
428	4.60204e-07	428	1.80192e-07
430	4.60342e-07	430	1.92535e-07
432	4.55729e-07	432	1.9952e-07
434	4.58711e-07	434	1.2739e-07
436	4.65493e-07	436	8.22916e-08
438	4.48133e-07	438	1.51465e-07
440	4.39182e-07	440	1.26956e-07
442	4.29688e-07	442	1.53608e-07
444	4.34028e-07	444	1.4231e-07
446	4.35248e-07	446	1.35189e-07
448	4.2494e-07	448	1.21137e-07
450	3.4044e-08	450	1.14423e-07
452	1.00369e-08	452	1.18248e-07
454	1.58692e-08	454	1.24433e-07
456	7.73111e-09	456	1.06665e-07
458	1.15288e-08	458	1.23226e-07
460	1.26139e-08	460	-4.44444e-08
462	0	462	-4.44444e-08
464	9.49436e-10	464	-4.44444e-08
466	2.4821e-08	466	-4.44444e-08
468	1.98025e-08	468	-4.44444e-08
470	1.60048e-08	470	-4.44444e-08
472	2.4821e-08	472	-4.44444e-08
474	3.87912e-08	474	-4.44444e-08

## Sheet: Fig 5b
wavelength (nm)	CV&[Au25(Cys)18]	CV only
600	131345	259865
601	138958	274046
602	147377	292613
603	156075	314134
604	165055	345137
605	174949	365343
606	188052	388778
607	199664	421731
608	209764	456432
609	221488	476658
610	231798	509474
611	248023	537132
612	257159	572577
613	271975	605151
614	287543	637757
615	304972	668616
616	320858	713107
617	336586	742911
618	352573	781268
619	372013	814465
620	390194	862854
621	403680	887477
622	427976	936170
623	443783	966417
624	461673	1.00571e+06
625	482941	1.04224e+06
626	501474	1.06898e+06
627	520147	1.10269e+06
628	541295	1.13722e+06
629	552834	1.15864e+06
630	572341	1.19321e+06
631	590990	1.21863e+06
632	596930	1.24479e+06
633	604520	1.27443e+06
634	619510	1.30253e+06
635	627930	1.33215e+06
636	641909	1.34259e+06
637	651342	1.36897e+06
638	653889	1.38766e+06
639	662567	1.41605e+06
640	676667	1.43246e+06
641	683402	1.45754e+06
642	685912	1.48438e+06
643	690628	1.51086e+06
644	690277	1.53208e+06
645	696945	1.56367e+06
646	705193	1.58176e+06
647	701732	1.59207e+06
648	721651	1.63068e+06
649	707067	1.64008e+06
650	715956	1.65778e+06
651	718735	1.67715e+06
652	711496	1.70715e+06
653	725089	1.731e+06
654	722740	1.74222e+06
655	724162	1.7646e+06
656	727296	1.79517e+06
657	729773	1.81367e+06
658	728027	1.82113e+06
659	736420	1.8345e+06
660	735742	1.84862e+06
661	746671	1.86026e+06
662	745305	1.88339e+06
663	750929	1.89432e+06
664	747877	1.89376e+06
665	753182	1.90605e+06
666	757240	1.92432e+06
667	767472	1.93204e+06
668	772000	1.93257e+06
669	777797	1.9443e+06
670	781771	1.93364e+06
671	789780	1.95144e+06
672	794821	1.94533e+06
673	809852	1.95842e+06
674	816502	1.92193e+06
675	822524	1.92904e+06
676	829709	1.93894e+06
677	845353	1.93352e+06
678	849382	1.93606e+06
679	860172	1.92419e+06
680	864073	1.90229e+06
681	886987	1.90305e+06
682	897255	1.89272e+06
683	899554	1.89335e+06
684	918941	1.88219e+06
685	921881	1.87179e+06
686	947853	1.86962e+06
687	956818	1.84342e+06
688	963851	1.83668e+06
689	975993	1.80981e+06
690	975005	1.80543e+06
691	990521	1.78315e+06
692	998019	1.78142e+06
693	1.00185e+06	1.75713e+06
694	1.01224e+06	1.7376e+06
695	1.00213e+06	1.72216e+06
696	1.01855e+06	1.70016e+06
697	1.01839e+06	1.70359e+06
698	1.03543e+06	1.68339e+06
699	1.02672e+06	1.66444e+06
700	1.0336e+06	1.64796e+06
701	1.03821e+06	1.61053e+06
702	1.02998e+06	1.61076e+06
703	1.04785e+06	1.57547e+06
704	1.04097e+06	1.56209e+06
705	1.04959e+06	1.56046e+06
706	1.04465e+06	1.53501e+06
707	1.03875e+06	1.52215e+06
708	1.04901e+06	1.49558e+06
709	1.04905e+06	1.48793e+06
710	1.04834e+06	1.45897e+06
711	1.02551e+06	1.45566e+06
712	1.04243e+06	1.46048e+06
713	1.04899e+06	1.42686e+06
714	1.02345e+06	1.40835e+06
715	1.0282e+06	1.39716e+06
716	1.03606e+06	1.39572e+06
717	1.03282e+06	1.3845e+06
718	1.01298e+06	1.34892e+06
719	1.01907e+06	1.35039e+06
720	1.01239e+06	1.34333e+06
721	983572	1.31959e+06
722	1.00368e+06	1.31741e+06
723	984152	1.29033e+06
724	995952	1.2692e+06
725	986869	1.25757e+06
726	975445	1.25469e+06
727	966744	1.24639e+06
728	961408	1.229e+06
729	953956	1.21001e+06
730	959530	1.21688e+06
731	942400	1.1965e+06
732	937443	1.17089e+06
733	944934	1.16215e+06
734	930530	1.14971e+06
735	901752	1.13438e+06
736	917827	1.12915e+06
737	915470	1.14005e+06
738	900119	1.08717e+06
739	901353	1.08632e+06
740	877751	1.09256e+06
741	872847	1.0892e+06
742	867337	1.05084e+06
743	844843	1.05771e+06
744	829037	1.04811e+06
745	854132	1.03217e+06
746	807081	1.02118e+06
747	835249	1.02086e+06
748	821342	992784
749	810517	981603
750	822713	989775
751	802019	965846
752	814860	960076
753	779551	945096
754	772934	937661
755	776371	930874
756	770448	926866
757	773749	927582
758	762208	898050
759	764603	881733
760	785582	887480
761	778787	896439
762	771145	890158
763	781004	895804
764	781706	892752
765	780842	882356
766	775083	887769
767	748629	838547
768	737547	833970
769	734176	836349
770	737197	819723
771	745428	824436
772	743584	820229
773	722327	798693
774	741546	795921
775	722871	791750
776	731648	774402
777	739845	791226
778	728409	778823
779	735721	772035
780	716547	763154
781	733603	768479
782	727576	769058
783	737354	763135
784	724025	744403
785	735057	742919
786	745171	756732
787	731443	719968
788	740898	728772
789	731967	706412
790	719743	731545
791	725535	731374
792	712121	721168
793	722216	724085
794	716796	696721
795	730612	701873
796	713710	710224
797	721124	704804
798	711751	666022
799	684482	683717
800	683372	671110
801	672186	654080
802	669238	664141
803	661015	669298
804	685682	657601
805	665219	649960
806	644063	635819
807	653040	630744
808	660488	629724
809	640360	607913
810	645029	606466
811	626833	615538
812	629939	631218
813	628543	633700
814	621291	599308
815	613977	593301
816	622299	585720
817	638136	630916
818	665474	626419
819	693659	634171
820	737283	694407
821	825922	724030
822	842204	727151
823	818943	708574
824	807944	712518
825	766800	721987
826	723904	654075
827	711850	661371
828	662056	641843
829	661897	653733
830	615105	643607
831	599910	585246
832	612834	619436
833	631414	631581
834	616902	683152
835	654108	673986
836	636749	630539
837	646360	673937
838	656634	692467
839	632198	689158
840	648569	680689
841	642119	694694
842	658736	722459
843	634419	718816
844	632447	758535
845	624898	748998
846	649871	788064
847	678510	818938
848	640831	804855
849	671085	767083
850	636682	815570

## Sheet: Fig 5c
time (ns)	Prompt	CV only	CV&[Au25(Cys)18]
0.02441	0	0	0
0.04883	0	0	0
0.07324	0	0	0
0.09766	0	0	0
0.12207	0	0	0
0.14648	0	0	0
0.1709	0	0	0
0.19531	0	0	0
0.21973	0	0	0
0.24414	0	0	0
0.26855	0	0	0
0.29297	0	0	0
0.31738	0	0	0
0.3418	0	0	0
0.36621	0	0	0
0.39063	0	0	0
0.41504	0	0	0
0.43945	0	0	0
0.46387	0	0	0
0.48828	0	0	0
0.5127	0	0	0
0.53711	0	0	0
0.56152	0	0	0
0.58594	0	0	0
0.61035	0	0	0
0.63477	0	0	0
0.65918	0	0	0
0.68359	0	0	0
0.70801	0	0	0
0.73242	0	0	0
0.75684	0	0	0
0.78125	0	0	0
0.80566	0	0	0
0.83008	0	0	0
0.85449	0	0	0
0.87891	0	0	0
0.90332	0	0	0
0.92773	0	0	0
0.95215	0	0	0
0.97656	0	0	0
1.00098	0	0	0
1.02539	0	0	0
1.0498	0	0	0
1.07422	0	0	0
1.09863	0	0	0
1.12305	0	0	0
1.14746	0	0	0
1.17188	0	0	0
1.19629	0	0	0
1.2207	0	0	0
1.24512	0	0	0
1.26953	0	0	0
1.29395	0	0	0
1.31836	0	0	0
1.34277	0	0	0
1.36719	0	0	0
1.3916	0	0	0
1.41602	0	0	0
1.44043	0	0	0
1.46484	0	0	0
1.48926	0	0	0
1.51367	0	0	0
1.53809	0	0	0
1.5625	0	0	0
1.58691	0	0	0
1.61133	0	0	0
1.63574	0	0	0
1.66016	0	0	0
1.68457	0	0	0
1.70898	0	0	0
1.7334	0	0	0
1.75781	0	0	0
1.78223	0	0	0
1.80664	0	0	0
1.83105	0	0	0
1.85547	0	0	0
1.87988	0	0	0
1.9043	0	0	0
1.92871	0	0	0
1.95313	0	0	0
1.97754	0	0	0
2.00195	0	0	0
2.02637	0	0	0
2.05078	0	0	0
2.0752	0	0	0
2.09961	0	0	0
2.12402	0	0	0
2.14844	0	0	0
2.17285	0	0	0
2.19727	0	0	0
2.22168	0	0	0
2.24609	0	0	0
2.27051	0	0	0
2.29492	0	0	0
2.31934	0	0	0
2.34375	0	0	0
2.36816	0	0	0
2.39258	0	0	0
2.41699	0	0	0
2.44141	0	0	0
2.46582	0	0	0
2.49023	0	0	0
2.51465	0	0	0
2.53906	0	0	0
2.56348	0	0	0
2.58789	0	0	0
2.6123	0	0	0
2.63672	0	0	0
2.66113	0	0	0
2.68555	0	0	0
2.70996	0	0	0
2.73438	0	0	0
2.75879	0	0	0
2.7832	0	0	0
2.80762	0	0	0
2.83203	0	0	0
2.85645	0	0	0
2.88086	0	0	0
2.90527	0	0	0
2.92969	0	0	0
2.9541	0	0	0
2.97852	0	0	0
3.00293	0	0	0
3.02734	0	0	0
3.05176	0	0	0
3.07617	0	0	0
3.10059	0	0	0
3.125	0	0	0
3.14941	0	0	0
3.17383	0	0	0
3.19824	0	0	0
3.22266	0	0	0
3.24707	0	0	0
3.27148	0	0	0
3.2959	0	0	0
3.32031	0	0	0
3.34473	0	0	0
3.36914	0	0	0
3.39355	0	0	0
3.41797	0	0	0
3.44238	0	0	0
3.4668	0	0	0
3.49121	0	0	0
3.51563	0	0	0
3.54004	0	0	0
3.56445	0	0	0
3.58887	0	0	0
3.61328	0	0	0
3.6377	0	0	0
3.66211	0	0	0
3.68652	0	0	0
3.71094	0	0	0
3.73535	0	0	0
3.75977	0	0	0
3.78418	0	0	0
3.80859	0	0	0
3.83301	0	0	0
3.85742	0	0	0
3.88184	0	0	0
3.90625	0	0	0
3.93066	0	0	0
3.95508	0	0	0
3.97949	0	0	0
4.00391	0	0	0
4.02832	0	0	0
4.05273	0	0	0
4.07715	0	0	0
4.10156	0	0	0
4.12598	0	0	0
4.15039	0	0	0
4.1748	0	0	0
4.19922	0	0	0
4.22363	0	0	0
4.24805	0	0	0
4.27246	0	0	0
4.29688	0	0	0
4.32129	0	0	0
4.3457	0	0	0
4.37012	0	0	0
4.39453	0	0	0
4.41895	0	0	0
4.44336	1	0	4
4.46777	1	3	5
4.49219	1	2	4
4.5166	0	2	3
4.54102	2	2	4
4.56543	1	2	5
4.58984	1	1	6
4.61426	2	1	6
4.63867	2	2	2
4.66309	1	1	2
4.6875	0	2	3
4.71191	0	2	5
4.73633	0	2	1
4.76074	0	2	2
4.78516	0	2	3
4.80957	2	3	4
4.83398	2	0	1
4.8584	1	5	2
4.88281	2	2	1
4.90723	0	5	7
4.93164	0	1	5
4.95605	1	3	2
4.98047	1	4	1
5.00488	3	0	1
5.0293	0	1	3
5.05371	0	3	2
5.07813	2	1	1
5.10254	0	1	2
5.12695	2	4	3
5.15137	1	2	6
5.17578	2	2	5
5.2002	2	2	5
5.22461	1	1	2
5.24902	0	0	4
5.27344	1	3	2
5.29785	0	1	1
5.32227	1	2	5
5.34668	1	5	3
5.37109	1	1	5
5.39551	0	1	6
5.41992	0	2	0
5.44434	1	1	2
5.46875	1	1	3
5.49316	0	3	6
5.51758	1	1	6
5.54199	0	4	3
5.56641	1	0	5
5.59082	1	2	2
5.61523	0	2	3
5.63965	2	1	5
5.66406	1	1	5
5.68848	0	1	2
5.71289	1	5	7
5.7373	0	0	0
5.76172	0	3	5
5.78613	1	4	8
5.81055	0	1	4
5.83496	1	2	1
5.85938	0	3	2
5.88379	1	0	3
5.9082	0	0	3
5.93262	0	1	5
5.95703	1	3	1
5.98145	0	2	0
6.00586	0	2	4
6.03027	0	0	3
6.05469	0	2	3
6.0791	2	1	3
6.10352	0	2	3
6.12793	1	0	7
6.15234	1	4	2
6.17676	0	1	4
6.20117	0	1	3
6.22559	2	0	2
6.25	0	5	2
6.27441	0	1	3
6.29883	0	2	2
6.32324	2	2	3
6.34766	1	1	2
6.37207	2	1	0
6.39648	3	1	4
6.4209	0	2	4
6.44531	1	1	4
6.46973	3	2	3
6.49414	0	4	5
6.51855	0	2	2
6.54297	0	3	4
6.56738	0	1	4
6.5918	0	2	0
6.61621	0	3	3
6.64063	1	2	3
6.66504	2	2	1
6.68945	0	0	5
6.71387	0	1	4
6.73828	1	6	14
6.7627	1	0	4
6.78711	2	1	5
6.81152	1	0	1
6.83594	1	2	4
6.86035	0	1	5
6.88477	1	1	2
6.90918	2	2	5
6.93359	1	4	5
6.95801	0	0	2
6.98242	1	0	2
7.00684	2	2	2
7.03125	1	0	6
7.05566	2	3	3
7.08008	1	4	2
7.10449	2	2	4
7.12891	0	3	3
7.15332	0	2	4
7.17773	0	3	1
7.20215	0	0	5
7.22656	0	3	3
7.25098	0	1	3
7.27539	2	2	1
7.2998	0	2	4
7.32422	2	2	4
7.34863	1	2	6
7.37305	2	2	3
7.39746	1	3	1
7.42188	3	4	0
7.44629	1	3	0
7.4707	0	2	5
7.49512	0	3	2
7.51953	1	3	1
7.54395	0	2	3
7.56836	2	3	7
7.59277	0	3	4
7.61719	0	3	5
7.6416	1	0	3
7.66602	3	4	3
7.69043	1	2	4
7.71484	3	1	1
7.73926	2	0	3
7.76367	1	1	6
7.78809	1	1	5
7.8125	1	2	2
7.83691	0	4	4
7.86133	1	2	3
7.88574	1	3	1
7.91016	0	1	1
7.93457	2	2	0
7.95898	0	2	4
7.9834	1	2	2
8.00781	0	2	1
8.03223	0	2	1
8.05664	1	1	6
8.08105	1	1	4
8.10547	0	0	6
8.12988	1	1	4
8.1543	1	6	4
8.17871	3	1	2
8.20313	0	1	7
8.22754	1	2	3
8.25195	0	2	2
8.27637	0	2	3
8.30078	0	4	2
8.3252	1	2	3
8.34961	3	2	5
8.37402	0	1	3
8.39844	0	0	6
8.42285	0	3	1
8.44727	1	1	2
8.47168	0	0	2
8.49609	1	0	4
8.52051	2	2	4
8.54492	1	2	3
8.56934	0	0	3
8.59375	0	1	3
8.61816	1	0	6
8.64258	3	0	2
8.66699	1	3	4
8.69141	2	1	2
8.71582	1	4	3
8.74023	1	0	4
8.76465	1	2	3
8.78906	1	1	2
8.81348	1	2	3
8.83789	0	0	3
8.8623	3	1	1
8.88672	1	1	4
8.91113	3	2	9
8.93555	1	2	5
8.95996	0	2	6
8.98438	1	2	3
9.00879	0	5	3
9.0332	1	2	3
9.05762	1	1	2
9.08203	0	5	3
9.10645	1	0	3
9.13086	2	5	5
9.15527	0	2	3
9.17969	1	2	3
9.2041	0	1	3
9.22852	1	2	6
9.25293	1	3	2
9.27734	0	0	4
9.30176	0	5	5
9.32617	1	2	4
9.35059	2	0	2
9.375	1	3	2
9.39941	0	3	2
9.42383	3	3	4
9.44824	0	2	5
9.47266	0	2	3
9.49707	0	1	3
9.52148	0	4	1
9.5459	2	1	8
9.57031	1	2	4
9.59473	0	2	5
9.61914	4	2	1
9.64355	0	2	5
9.66797	1	3	3
9.69238	0	0	6
9.7168	0	1	2
9.74121	1	3	6
9.76563	0	2	6
9.79004	0	3	3
9.81445	1	1	6
9.83887	2	5	4
9.86328	1	0	5
9.8877	1	2	2
9.91211	2	7	2
9.93652	0	0	6
9.96094	1	6	0
9.98535	1	0	6
10.0098	2	0	1
10.0342	1	1	3
10.0586	1	1	4
10.083	0	0	2
10.1074	0	2	2
10.1318	1	2	4
10.1562	0	4	1
10.1807	2	2	3
10.2051	1	3	4
10.2295	1	1	4
10.2539	4	2	2
10.2783	2	3	3
10.3027	1	1	3
10.3271	3	1	2
10.3516	0	2	4
10.376	4	1	3
10.4004	0	4	6
10.4248	0	0	6
10.4492	1	1	3
10.4736	1	2	3
10.498	2	2	4
10.5225	0	0	2
10.5469	0	3	1
10.5713	0	5	5
10.5957	0	1	1
10.6201	0	5	3
10.6445	2	2	2
10.669	3	0	2
10.6934	2	1	3
10.7178	0	1	2
10.7422	0	2	4
10.7666	0	3	8
10.791	0	1	3
10.8154	0	1	4
10.8398	1	5	1
10.8643	2	2	5
10.8887	1	1	2
10.9131	2	0	5
10.9375	2	1	5
10.9619	0	2	5
10.9863	1	2	2
11.0107	0	3	1
11.0352	0	1	3
11.0596	0	1	3
11.084	0	2	3
11.1084	0	0	5
11.1328	3	0	0
11.1572	0	1	5
11.1816	1	0	3
11.206	0	5	3
11.2305	1	1	4
11.2549	0	1	4
11.2793	0	2	2
11.3037	1	1	6
11.3281	1	5	2
11.3525	0	4	4
11.377	1	3	2
11.4014	0	2	3
11.4258	0	4	2
11.4502	0	1	1
11.4746	2	1	5
11.499	2	2	4
11.5234	0	0	4
11.5479	1	3	4
11.5723	0	1	4
11.5967	1	3	7
11.6211	1	1	4
11.6455	1	4	2
11.6699	0	3	2
11.6943	3	2	3
11.7188	1	4	3
11.7432	2	2	4
11.7676	0	1	4
11.792	1	4	5
11.8164	0	3	3
11.8408	1	5	5
11.8652	5	0	0
11.8896	1	1	4
11.9141	0	1	3
11.9385	2	1	3
11.9629	1	2	4
11.9873	0	3	1
12.0117	0	1	4
12.0361	1	2	5
12.0605	0	1	7
12.085	0	1	5
12.1094	1	1	5
12.1338	2	2	7
12.1582	3	3	7
12.1826	5	3	2
12.207	7	4	4
12.2315	2	4	11
12.2559	9	8	7
12.2803	7	9	6
12.3047	9	3	6
12.3291	12	3	6
12.3535	12	5	10
12.3779	12	7	18
12.4023	14	11	13
12.4268	12	10	15
12.4512	14	13	14
12.4756	22	10	26
12.5	32	10	23
12.5244	18	22	17
12.5488	20	22	27
12.5732	31	16	25
12.5977	34	21	28
12.6221	39	22	29
12.6465	44	27	50
12.6709	58	31	47
12.6953	49	26	38
12.7197	60	43	46
12.7441	63	43	47
12.7685	84	47	60
12.793	76	43	59
12.8174	83	58	54
12.8418	108	57	69
12.8662	97	69	74
12.8906	113	64	84
12.915	122	77	112
12.9395	165	100	128
12.9639	150	103	139
12.9883	181	108	133
13.0127	208	108	112
13.0371	213	118	179
13.0615	235	139	179
13.0859	243	137	216
13.1104	278	159	189
13.1348	295	191	255
13.1592	313	207	244
13.1836	355	219	277
13.208	397	261	337
13.2324	454	298	359
13.2568	501	299	384
13.2812	536	373	414
13.3057	599	392	453
13.3301	669	416	498
13.3545	700	461	606
13.3789	805	516	659
13.4033	840	575	696
13.4277	970	596	715
13.4521	997	726	782
13.4766	1158	774	891
13.501	1181	808	909
13.5254	1209	867	1044
13.5498	1474	993	1145
13.5742	1540	1057	1222
13.5986	1690	1167	1338
13.623	1808	1221	1437
13.6475	1945	1291	1503
13.6719	2152	1461	1686
13.6963	2316	1541	1867
13.7207	2368	1671	1895
13.7451	2590	1862	2092
13.7695	2736	2095	2239
13.794	2938	2124	2504
13.8184	3121	2220	2528
13.8428	3451	2435	2785
13.8672	3484	2686	2998
13.8916	3801	2857	3153
13.916	3982	2967	3339
13.9404	4203	3146	3495
13.9648	4335	3191	3825
13.9893	4576	3588	3979
14.0137	4949	3745	4212
14.0381	5119	3941	4277
14.0625	5400	4129	4504
14.0869	5552	4446	4815
14.1113	5669	4646	5006
14.1357	5940	4826	5226
14.1602	6153	5174	5478
14.1846	6429	5236	5725
14.209	6629	5576	6041
14.2334	6959	5744	6344
14.2578	7035	6015	6434
14.2822	7278	6275	6699
14.3066	7606	6370	6969
14.331	7875	6755	7134
14.3555	7851	6903	7555
14.3799	8056	7220	7631
14.4043	8213	7340	7978
14.4287	8472	7768	8133
14.4531	8610	7698	8258
14.4775	8857	7999	8239
14.502	8809	8223	8730
14.5264	9069	8328	8929
14.5508	9223	8446	8981
14.5752	9309	8801	8975
14.5996	9526	8942	9293
14.624	9506	9140	9494
14.6484	9563	9308	9473
14.6729	9647	9396	9690
14.6973	9858	9545	9812
14.7217	10000	9509	9607
14.7461	9696	9559	9661
14.7705	9712	9720	9782
14.7949	9701	9928	9636
14.8193	9640	9813	10000
14.8438	9831	9976	9932
14.8682	9539	10000	9799
14.8926	9625	9825	9798
14.917	9526	9814	9678
14.9414	9557	9930	9796
14.9658	9363	9662	9488
14.9902	9100	9930	9463
15.0146	9065	9605	9197
15.0391	8949	9442	9058
15.0635	8696	9247	8962
15.0879	8472	9113	8809
15.1123	8571	9022	8546
15.1367	8247	8969	8352
15.1611	8016	8665	8300
15.1855	7816	8683	7964
15.21	7391	8256	7706
15.2344	7379	7985	7323
15.2588	7044	7824	7117
15.2832	6733	7628	6889
15.3076	6417	7362	6620
15.332	6079	7213	6270
15.3565	5933	6860	6041
15.3809	5739	6748	5652
15.4053	5387	6455	5665
15.4297	5241	6143	5345
15.4541	4967	6004	5101
15.4785	4839	5877	4888
15.5029	4520	5485	4631
15.5273	4243	5336	4396
15.5518	4045	5051	4191
15.5762	3862	4833	3865
15.6006	3703	4701	3778
15.625	3440	4469	3457
15.6494	3256	4353	3456
15.6738	3151	4256	3177
15.6982	2933	3965	3076
15.7227	2816	3752	2840
15.7471	2531	3727	2656
15.7715	2484	3456	2618
15.7959	2239	3260	2417
15.8203	2149	3099	2311
15.8447	2019	3058	2128
15.8691	1903	2859	1982
15.8935	1727	2781	1927
15.918	1612	2670	1769
15.9424	1616	2404	1729
15.9668	1473	2374	1598
15.9912	1340	2200	1534
16.0156	1343	2168	1435
16.04	1164	1979	1319
16.0645	1084	1950	1233
16.0889	993	1829	1199
16.1133	945	1758	1107
16.1377	874	1600	1003
16.1621	863	1586	989
16.1865	742	1509	899
16.2109	752	1343	808
16.2354	598	1360	808
16.2598	620	1299	659
16.2842	525	1211	670
16.3086	503	1128	649
16.333	457	1123	574
16.3574	444	1065	559
16.3818	355	987	499
16.4062	363	965	460
16.4307	305	855	382
16.4551	286	836	396
16.4795	258	800	388
16.5039	219	748	311
16.5283	206	677	344
16.5527	177	682	248
16.5771	144	599	267
16.6016	147	625	233
16.626	127	625	226
16.6504	94	569	233
16.6748	94	557	174
16.6992	100	500	184
16.7236	89	496	196
16.748	93	461	162
16.7725	73	457	116
16.7969	73	430	162
16.8213	72	427	140
16.8457	61	372	144
16.8701	76	380	117
16.8945	60	372	110
16.9189	56	343	100
16.9434	59	349	129
16.9678	61	362	120
16.9922	40	303	84
17.0166	48	294	118
17.041	52	326	91
17.0654	38	274	75
17.0898	50	252	79
17.1143	34	263	75
17.1387	35	231	77
17.1631	35	259	79
17.1875	25	243	74
17.2119	36	227	72
17.2363	23	206	58
17.2607	36	245	56
17.2852	20	220	53
17.3096	27	209	65
17.334	18	201	60
17.3584	19	212	54
17.3828	24	218	51
17.4072	12	192	58
17.4316	19	162	45
17.4561	7	167	52
17.4805	17	186	53
17.5049	18	175	51
17.5293	11	173	36
17.5537	19	140	58
17.5781	16	181	50
17.6025	10	148	42
17.627	16	150	30
17.6514	18	143	42
17.6758	14	138	37
17.7002	15	136	35
17.7246	12	146	35
17.749	17	147	38
17.7734	17	114	39
17.7979	7	112	40
17.8223	16	127	35
17.8467	15	108	48
17.8711	17	142	32
17.8955	13	107	39
17.9199	13	115	28
17.9443	14	116	20
17.9688	10	110	36
17.9932	12	108	37
18.0176	9	93	28
18.042	7	99	28
18.0664	8	97	27
18.0908	7	108	29
18.1152	16	92	19
18.1396	14	108	28
18.1641	9	102	23
18.1885	11	78	16
18.2129	7	81	25
18.2373	15	84	38
18.2617	10	81	20
18.2861	8	83	18
18.3105	17	78	25
18.335	14	68	24
18.3594	6	80	21
18.3838	13	63	23
18.4082	6	87	19
18.4326	8	59	27
18.457	12	69	20
18.4814	10	70	15
18.5059	9	63	18
18.5303	8	77	18
18.5547	8	65	22
18.5791	9	65	24
18.6035	5	56	21
18.6279	10	61	19
18.6523	7	53	19
18.6768	12	63	26
18.7012	5	47	25
18.7256	7	63	21
18.75	4	58	20
18.7744	8	54	13
18.7988	8	41	18
18.8232	9	42	18
18.8477	4	61	23
18.8721	2	49	14
18.8965	13	49	19
18.9209	8	33	24
18.9453	9	45	11
18.9697	6	54	25
18.9941	5	37	15
19.0186	7	60	9
19.043	10	48	9
19.0674	4	44	13
19.0918	4	44	11
19.1162	13	34	14
19.1406	5	35	14
19.165	7	42	12
19.1895	2	40	19
19.2139	3	47	23
19.2383	6	46	20
19.2627	6	37	14
19.2871	4	26	17
19.3115	10	36	16
19.3359	3	36	12
19.3604	11	39	13
19.3848	3	25	20
19.4092	3	36	17
19.4336	7	23	16
19.458	2	36	12
19.4824	4	30	12
19.5068	3	44	12
19.5312	5	34	10
19.5557	5	34	13
19.5801	4	32	7
19.6045	5	28	11
19.6289	7	23	10
19.6533	6	34	13
19.6777	2	38	7
19.7021	5	31	13
19.7266	2	24	13
19.751	4	30	12
19.7754	12	23	10
19.7998	5	25	7
19.8242	6	25	19
19.8486	7	30	16
19.873	4	22	15
19.8975	6	22	13
19.9219	6	22	13
19.9463	11	22	8
19.9707	1	35	14
19.9951	4	35	17
20.0195	6	25	12
20.0439	3	28	16
20.0684	1	26	10
20.0928	6	32	15
20.1172	5	18	11
20.1416	4	22	9
20.166	5	19	16
20.1904	2	28	10
20.2148	8	23	12
20.2393	1	16	3
20.2637	5	25	11
20.2881	3	20	12
20.3125	7	26	10
20.3369	4	17	11
20.3613	6	25	5
20.3857	4	14	11
20.4102	9	12	12
20.4346	7	15	15
20.459	8	22	13
20.4834	3	20	7
20.5078	2	19	16
20.5322	5	20	9
20.5566	3	18	3
20.5811	8	22	6
20.6055	7	19	12
20.6299	3	20	9
20.6543	9	16	5
20.6787	4	22	9
20.7031	5	17	11
20.7275	7	15	5
20.752	4	14	8
20.7764	3	16	9
20.8008	0	20	9
20.8252	8	19	6
20.8496	4	12	9
20.874	3	25	10
20.8984	3	19	10
20.9229	5	13	12
20.9473	5	21	14
20.9717	4	19	12
20.9961	4	20	6
21.0205	7	16	16
21.0449	6	9	14
21.0693	5	17	10
21.0938	4	15	13
21.1182	1	14	10
21.1426	5	17	10
21.167	2	12	7
21.1914	4	13	9
21.2158	5	8	11
21.2402	5	14	8
21.2646	2	15	7
21.2891	4	12	9
21.3135	4	17	12
21.3379	2	14	15
21.3623	3	16	6
21.3867	3	11	5
21.4111	3	17	10
21.4355	3	15	10
21.46	1	15	9
21.4844	5	14	3
21.5088	2	12	10
21.5332	5	6	10
21.5576	5	17	11
21.582	2	10	8
21.6064	8	16	10
21.6309	8	13	9
21.6553	5	16	9
21.6797	5	8	13
21.7041	2	18	9
21.7285	3	10	14
21.7529	2	11	7
21.7773	3	11	6
21.8018	2	16	8
21.8262	2	17	11
21.8506	6	10	5
21.875	3	7	7
21.8994	4	10	11
21.9238	1	6	7
21.9482	6	16	11
21.9727	2	12	7
21.9971	4	13	9
22.0215	4	8	3
22.0459	4	14	8
22.0703	2	9	10
22.0947	5	18	7
22.1191	1	13	10
22.1436	7	11	12
22.168	4	8	10
22.1924	6	7	6
22.2168	6	8	8
22.2412	4	9	11
22.2656	3	4	4
22.29	3	9	9
22.3145	1	10	7
22.3389	3	9	9
22.3633	2	7	5
22.3877	3	12	7
22.4121	2	9	14
22.4365	4	11	5
22.4609	5	9	10
22.4854	3	12	6
22.5098	3	10	6
22.5342	5	10	4
22.5586	2	7	11
22.583	2	13	4
22.6074	3	5	7
22.6318	7	4	6
22.6562	4	12	9
22.6807	8	15	7
22.7051	2	7	7
22.7295	3	15	4
22.7539	5	11	11
22.7783	6	8	8
22.8027	5	13	3
22.8271	3	10	1
22.8516	1	7	8
22.876	2	4	5
22.9004	0	8	9
22.9248	4	10	10
22.9492	0	5	6
22.9736	4	8	7
22.998	5	10	9
23.0225	2	6	4
23.0469	2	5	5
23.0713	2	11	4
23.0957	4	7	6
23.1201	4	5	4
23.1445	1	5	6
23.1689	7	8	4
23.1934	5	4	5
23.2178	3	9	7
23.2422	2	5	7
23.2666	3	10	8
23.291	4	7	4
23.3154	3	3	5
23.3398	3	8	5
23.3643	4	7	9
23.3887	5	12	11
23.4131	1	6	1
23.4375	2	14	5
23.4619	2	9	8
23.4863	3	9	5
23.5107	0	6	1
23.5352	2	4	6
23.5596	2	9	10
23.584	1	8	3
23.6084	2	12	2
23.6328	5	7	6
23.6572	3	2	7
23.6816	2	6	5
23.7061	4	5	8
23.7305	4	7	4
23.7549	1	8	5
23.7793	1	4	9
23.8037	3	4	11
23.8281	0	5	6
23.8525	4	6	3
23.877	1	8	5
23.9014	2	12	4
23.9258	3	4	9
23.9502	1	7	11
23.9746	1	8	9
23.999	1	8	5
24.0234	2	6	7
24.0479	1	7	5
24.0723	0	8	7
24.0967	1	4	7
24.1211	1	8	5
24.1455	1	6	6
24.1699	2	10	8
24.1943	3	5	8
24.2188	3	12	9
24.2432	1	5	11
24.2676	1	3	2
24.292	2	6	11
24.3164	0	9	5
24.3408	3	6	4
24.3652	4	8	10
24.3896	0	3	12
24.4141	5	4	7
24.4385	4	2	6
24.4629	3	9	11
24.4873	3	2	8
24.5117	2	5	6
24.5361	1	6	7
24.5605	2	8	5
24.585	1	8	6
24.6094	2	5	8
24.6338	1	4	3
24.6582	4	4	5
24.6826	1	4	6
24.707	3	13	3
24.7314	2	1	8
24.7559	0	5	6
24.7803	4	4	2
24.8047	2	7	10
24.8291	3	6	5
24.8535	4	5	11
24.8779	1	6	4
24.9023	3	7	4
24.9268	3	6	6
24.9512	1	4	7
24.9756	2	7	6
25	1	6	5
25.0244	4	2	5
25.0488	4	5	7
25.0732	4	4	2
25.0977	2	5	6
25.1221	0	10	5
25.1465	2	2	7
25.1709	0	6	5
25.1953	5	6	6
25.2197	1	8	5
25.2441	0	9	9
25.2686	3	4	11
25.293	3	5	4
25.3174	1	6	6
25.3418	1	3	5
25.3662	1	3	2
25.3906	1	7	5
25.415	1	7	4
25.4395	1	5	1
25.4639	1	5	3
25.4883	2	3	6
25.5127	1	3	6
25.5371	1	3	4
25.5615	2	5	5
25.5859	3	5	2
25.6104	4	2	8
25.6348	3	4	6
25.6592	3	7	5
25.6836	1	4	4
25.708	0	3	6
25.7324	0	4	3
25.7568	1	5	6
25.7812	1	7	5
25.8057	1	3	7
25.8301	2	5	4
25.8545	3	3	6
25.8789	1	3	7
25.9033	3	2	4
25.9277	1	3	7
25.9521	3	4	3
25.9766	1	2	4
26.001	3	4	7
26.0254	2	5	8
26.0498	1	5	7
26.0742	3	3	4
26.0986	3	8	6
26.123	2	2	4
26.1475	0	3	6
26.1719	0	1	3
26.1963	5	5	0
26.2207	2	6	5
26.2451	1	1	7
26.2695	6	3	3
26.2939	1	4	3
26.3184	2	5	8
26.3428	0	3	6
26.3672	2	2	9
26.3916	1	6	8
26.416	2	5	3
26.4404	3	4	4
26.4648	2	4	6
26.4893	1	4	0
26.5137	2	3	6
26.5381	0	6	7
26.5625	1	5	7
26.5869	3	5	6
26.6113	3	8	5
26.6357	0	2	7
26.6602	2	4	7
26.6846	2	5	2
26.709	1	2	7
26.7334	0	4	6
26.7578	3	5	4
26.7822	2	4	7
26.8066	4	6	2
26.8311	5	6	5
26.8555	0	6	9
26.8799	3	6	6
26.9043	0	7	2
26.9287	1	3	2
26.9531	2	5	4
26.9775	3	11	7
27.002	2	2	5
27.0264	1	8	9
27.0508	1	4	4
27.0752	1	2	4
27.0996	1	3	4
27.124	3	3	6
27.1484	2	1	6
27.1729	2	2	6
27.1973	6	3	5
27.2217	1	4	6
27.2461	1	4	9
27.2705	2	4	7
27.2949	2	3	7
27.3193	3	6	4
27.3438	5	4	3
27.3682	2	4	3
27.3926	1	5	4
27.417	3	4	7
27.4414	1	4	10
27.4658	2	5	2
27.4902	2	3	6
27.5146	0	7	4
27.5391	2	3	9
27.5635	2	4	2
27.5879	1	2	6
27.6123	0	4	7
27.6367	3	8	10
27.6611	1	4	6
27.6855	3	4	7
27.71	2	5	6
27.7344	1	6	7
27.7588	4	2	7
27.7832	1	3	4
27.8076	1	6	3
27.832	2	4	4
27.8564	1	0	3
27.8809	2	5	4
27.9053	0	2	7
27.9297	1	7	9
27.9541	1	3	1
27.9785	3	8	2
28.0029	2	2	7
28.0273	0	6	11
28.0518	1	7	2
28.0762	0	6	9
28.1006	0	5	7
28.125	4	5	10
28.1494	0	6	7
28.1738	1	1	7
28.1982	0	5	4
28.2227	2	8	3
28.2471	5	3	4
28.2715	2	1	6
28.2959	5	1	4
28.3203	2	2	2
28.3447	2	3	4
28.3691	2	2	7
28.3936	2	3	8
28.418	2	2	9
28.4424	2	8	4
28.4668	1	3	5
28.4912	1	4	3
28.5156	3	8	6
28.54	0	5	3
28.5645	1	3	6
28.5889	1	4	5
28.6133	1	7	9
28.6377	1	2	6
28.6621	4	4	8
28.6865	2	2	5
28.7109	0	1	11
28.7354	2	3	8
28.7598	2	1	5
28.7842	0	3	6
28.8086	0	4	3
28.833	0	1	4
28.8574	2	3	6
28.8818	0	1	4
28.9062	2	5	1
28.9307	1	4	7
28.9551	1	2	0
28.9795	3	6	5
29.0039	2	3	4
29.0283	1	1	3
29.0527	1	3	5
29.0771	3	3	12
29.1016	0	3	4
29.126	0	0	5
29.1504	1	3	5
29.1748	1	1	0
29.1992	1	6	4
29.2236	3	2	7
29.248	1	2	3
29.2725	1	3	6
29.2969	4	1	10
29.3213	2	1	3
29.3457	2	6	5
29.3701	1	2	6
29.3945	3	5	5
29.4189	0	3	4
29.4434	2	2	6
29.4678	4	5	8
29.4922	1	7	2
29.5166	1	3	6
29.541	1	3	2
29.5654	1	5	7
29.5898	1	3	3
29.6143	3	2	3
29.6387	0	2	4
29.6631	2	4	8
29.6875	2	2	3
29.7119	1	2	5
29.7363	1	5	5
29.7607	3	3	3
29.7852	2	5	3
29.8096	0	4	5
29.834	2	2	3
29.8584	2	2	1
29.8828	2	6	3
29.9072	0	3	6
29.9316	0	3	4
29.9561	0	4	2
29.9805	2	4	2
30.0049	0	5	2
30.0293	2	1	4
30.0537	0	3	1
30.0781	0	2	6
30.1025	1	3	1
30.127	0	3	4
30.1514	1	2	4
30.1758	0	4	5
30.2002	0	3	3
30.2246	2	3	4
30.249	0	3	4
30.2734	5	1	5
30.2979	1	1	5
30.3223	3	2	3
30.3467	1	4	5
30.3711	2	1	3
30.3955	2	1	5
30.4199	2	2	8
30.4443	1	1	7
30.4688	0	0	6
30.4932	3	0	5
30.5176	1	2	4
30.542	0	4	5
30.5664	1	4	2
30.5908	1	4	3
30.6152	3	1	6
30.6396	2	2	4
30.6641	3	6	8
30.6885	5	7	6
30.7129	1	3	2
30.7373	1	3	2
30.7617	0	3	7
30.7861	2	0	6
30.8105	0	4	5
30.835	2	4	4
30.8594	2	2	5
30.8838	0	3	4
30.9082	1	1	8
30.9326	1	0	4
30.957	1	4	3
30.9814	3	5	6
31.0059	0	3	5
31.0303	1	2	7
31.0547	2	2	4
31.0791	0	2	4
31.1035	2	4	6
31.1279	3	3	2
31.1523	2	1	4
31.1768	3	2	5
31.2012	1	2	3
31.2256	0	4	3
31.25	0	2	3
31.2744	4	6	5
31.2988	1	6	4
31.3232	2	3	5
31.3477	2	2	6
31.3721	2	3	3
31.3965	3	2	4
31.4209	2	1	3
31.4453	0	3	6
31.4697	1	4	8
31.4941	3	3	7
31.5186	1	2	5
31.543	0	3	3
31.5674	2	2	3
31.5918	2	5	4
31.6162	1	3	2
31.6406	3	1	2
31.665	0	1	2
31.6895	4	2	4
31.7139	2	4	5
31.7383	0	3	4
31.7627	3	1	5
31.7871	1	4	3
31.8115	2	3	5
31.8359	2	4	4
31.8604	2	3	3
31.8848	1	1	7
31.9092	4	1	5
31.9336	1	4	2
31.958	1	2	3
31.9824	1	2	5
32.0068	4	2	4
32.0312	4	1	5
32.0557	0	2	1
32.0801	2	4	7
32.1045	2	4	4
32.1289	2	3	6
32.1533	0	4	4
32.1777	0	2	5
32.2022	1	2	4
32.2266	1	2	5
32.251	0	5	4
32.2754	1	2	3
32.2998	1	2	4
32.3242	0	6	7
32.3486	1	5	4
32.373	1	2	6
32.3975	1	4	4
32.4219	1	5	2
32.4463	0	3	8
32.4707	1	1	2
32.4951	1	2	7
32.5195	0	3	5
32.544	0	3	3
32.5684	1	3	5
32.5928	2	4	3
32.6172	3	2	2
32.6416	1	3	3
32.666	1	4	4
32.6904	1	0	7
32.7148	1	5	4
32.7393	0	4	2
32.7637	1	6	2
32.7881	2	2	6
32.8125	1	6	3
32.8369	1	4	7
32.8613	3	5	4
32.8857	4	3	10
32.9102	3	2	5
32.9346	0	7	8
32.959	2	2	3
32.9834	1	1	7
33.0078	0	4	3
33.0322	1	2	7
33.0566	0	1	5
33.081	1	3	3
33.1055	1	3	4
33.1299	2	1	3
33.1543	3	2	2
33.1787	4	2	8
33.2031	2	3	7
33.2275	1	2	5
33.252	1	6	7
33.2764	1	1	3
33.3008	0	3	4
33.3252	1	5	5
33.3496	0	3	4
33.374	3	1	3
33.3984	4	1	2
33.4228	1	2	5
33.4473	1	2	4
33.4717	1	3	5
33.4961	0	2	7
33.5205	1	3	3
33.5449	1	2	4
33.5693	2	2	5
33.5938	1	5	4
33.6182	1	4	2
33.6426	0	3	3
33.667	3	3	6
33.6914	1	4	5
33.7158	0	1	4
33.7402	2	3	5
33.7647	0	1	5
33.7891	1	1	2
33.8135	1	2	4
33.8379	2	5	3
33.8623	3	5	3
33.8867	1	2	3
33.9111	4	3	3
33.9355	0	1	4
33.96	2	1	3
33.9844	1	2	3
34.0088	2	2	7
34.0332	2	2	5
34.0576	1	1	4
34.082	0	1	5
34.1065	2	2	5
34.1309	4	1	7
34.1553	1	1	2
34.1797	2	2	6
34.2041	0	1	3
34.2285	1	0	3
34.2529	0	1	4
34.2773	0	2	3
34.3018	1	8	5
34.3262	0	6	4
34.3506	1	1	3
34.375	1	4	6
34.3994	2	5	4
34.4238	0	0	7
34.4482	3	5	5
34.4727	0	2	4
34.4971	1	0	5
34.5215	0	3	4
34.5459	2	1	3
34.5703	1	3	7
34.5947	0	3	5
34.6191	0	4	5
34.6435	1	0	1
34.668	1	5	4
34.6924	3	1	5
34.7168	2	3	3
34.7412	2	2	5
34.7656	0	5	3
34.79	1	0	4
34.8145	2	3	7
34.8389	1	2	3
34.8633	0	3	4
34.8877	2	4	2
34.9121	1	4	2
34.9365	1	2	10
34.9609	0	6	5
34.9853	2	5	8
35.0098	3	3	5
35.0342	2	3	3
35.0586	1	4	6
35.083	2	3	3
35.1074	0	4	5
35.1318	3	5	2
35.1562	0	1	3
35.1807	1	2	5
35.2051	2	2	1
35.2295	5	3	2
35.2539	3	5	3
35.2783	2	3	3
35.3027	1	1	4
35.3272	2	2	6
35.3516	1	1	5
35.376	1	3	3
35.4004	0	1	3
35.4248	0	5	8
35.4492	0	3	1
35.4736	1	0	1
35.498	1	2	3
35.5225	3	3	5
35.5469	0	4	3
35.5713	2	2	3
35.5957	1	3	3
35.6201	2	2	6
35.6445	0	3	2
35.669	1	1	3
35.6934	1	2	1
35.7178	1	3	4
35.7422	0	0	5
35.7666	1	3	2
35.791	1	2	3
35.8154	1	2	0
35.8398	0	2	5
35.8643	0	6	3
35.8887	2	0	5
35.9131	2	2	2
35.9375	2	1	3
35.9619	2	0	2
35.9863	0	3	7
36.0107	0	2	6
36.0352	0	2	6
36.0596	1	2	6
36.084	3	2	1
36.1084	2	2	5
36.1328	1	2	3
36.1572	0	4	4
36.1816	3	3	5
36.206	1	3	1
36.2305	0	3	4
36.2549	1	4	2
36.2793	3	2	1
36.3037	2	3	6
36.3281	2	6	2
36.3525	0	3	2
36.377	0	3	2
36.4014	3	5	3
36.4258	0	2	6
36.4502	2	5	2
36.4746	4	3	3
36.499	3	4	3
36.5234	2	3	2
36.5478	0	5	2
36.5723	2	4	6
36.5967	1	2	6
36.6211	3	5	1
36.6455	1	0	3
36.6699	0	0	1
36.6943	2	4	4
36.7188	2	2	3
36.7432	1	1	5
36.7676	0	1	5
36.792	0	4	2
36.8164	0	1	3
36.8408	1	3	4
36.8652	2	1	4
36.8897	1	0	5
36.9141	1	6	7
36.9385	2	3	3
36.9629	1	6	4
36.9873	4	1	6
37.0117	1	5	1
37.0361	1	2	2
37.0605	2	2	2
37.085	1	2	7
37.1094	1	5	4
37.1338	1	2	3
37.1582	3	2	7
37.1826	1	2	2
37.207	1	5	5
37.2315	3	3	5
37.2559	0	2	4
37.2803	0	3	4
37.3047	1	1	6
37.3291	1	2	2
37.3535	1	3	6
37.3779	3	4	2
37.4023	1	2	3
37.4268	0	4	5
37.4512	0	1	2
37.4756	0	5	5
37.5	4	2	4
37.5244	1	6	2
37.5488	2	2	0
37.5732	1	1	4
37.5977	2	4	3
37.6221	0	3	4
37.6465	1	1	1
37.6709	2	3	10
37.6953	1	2	5
37.7197	2	3	3
37.7441	0	4	3
37.7685	3	1	4
37.793	0	4	2
37.8174	2	6	4
37.8418	2	1	6
37.8662	1	0	7
37.8906	0	4	6
37.915	1	1	2
37.9395	1	2	5
37.9639	3	3	5
37.9883	1	3	6
38.0127	0	2	4
38.0371	0	6	5
38.0615	2	2	5
38.0859	3	1	7
38.1103	4	1	6
38.1348	0	4	2
38.1592	2	4	5
38.1836	0	3	3
38.208	1	4	6
38.2324	2	4	8
38.2568	1	4	3
38.2812	3	1	9
38.3057	2	6	3
38.3301	2	4	5
38.3545	1	1	0
38.3789	3	4	2
38.4033	1	0	4
38.4277	4	4	8
38.4522	0	3	5
38.4766	0	3	1
38.501	0	5	7
38.5254	1	1	9
38.5498	1	2	5
38.5742	2	3	2
38.5986	0	0	1
38.623	0	4	7
38.6475	5	0	0
38.6719	1	1	6
38.6963	0	3	1
38.7207	2	4	4
38.7451	1	4	3
38.7695	2	2	4
38.794	1	2	2
38.8184	0	1	4
38.8428	0	3	6
38.8672	1	3	4
38.8916	4	1	4
38.916	1	1	4
38.9404	0	3	5
38.9648	0	3	4
38.9893	3	2	3
39.0137	1	1	2
39.0381	0	2	2
39.0625	0	2	3
39.0869	0	0	3
39.1113	2	1	10
39.1357	1	5	4
39.1602	2	4	4
39.1846	3	2	3
39.209	2	4	3
39.2334	0	1	4
39.2578	2	1	4
39.2822	1	1	3
39.3066	0	5	2
39.331	1	5	4
39.3555	1	4	7
39.3799	0	2	2
39.4043	3	2	5
39.4287	2	9	8
39.4531	0	2	3
39.4775	2	1	4
39.502	1	0	2
39.5264	1	0	4
39.5508	2	2	6
39.5752	2	0	4
39.5996	0	2	1
39.624	0	0	5
39.6484	2	2	6
39.6728	0	5	3
39.6973	1	2	5
39.7217	3	1	4
39.7461	1	4	8
39.7705	2	5	8
39.7949	0	4	4
39.8193	1	1	2
39.8438	1	4	1
39.8682	1	2	6
39.8926	1	2	1
39.917	0	5	4
39.9414	1	0	5
39.9658	1	5	5
39.9902	0	0	4
40.0147	0	3	3
40.0391	1	1	2
40.0635	1	6	1
40.0879	2	2	6
40.1123	0	3	4
40.1367	2	0	5
40.1611	2	2	0
40.1855	2	2	3
40.21	3	3	5
40.2344	0	0	3
40.2588	0	7	5
40.2832	0	0	7
40.3076	3	2	6
40.332	0	2	3
40.3565	0	7	1
40.3809	1	0	5
40.4053	0	4	10
40.4297	1	1	5
40.4541	3	4	5
40.4785	1	3	4
40.5029	0	3	4
40.5273	1	3	3
40.5518	1	1	3
40.5762	1	2	3
40.6006	2	2	6
40.625	3	2	6
40.6494	2	0	2
40.6738	0	1	4
40.6982	0	1	3
40.7227	1	4	3
40.7471	2	3	0
40.7715	0	4	6
40.7959	1	2	8
40.8203	0	2	0
40.8447	2	7	9
40.8691	1	3	2
40.8935	2	2	1
40.918	2	1	3
40.9424	3	4	5
40.9668	1	4	1
40.9912	0	2	3
41.0156	1	1	2
41.04	2	3	8
41.0645	2	5	4
41.0889	1	1	3
41.1133	1	3	5
41.1377	0	0	7
41.1621	0	0	2
41.1865	0	6	3
41.2109	0	5	3
41.2353	2	1	5
41.2598	2	1	4
41.2842	4	3	6
41.3086	1	2	2
41.333	1	5	2
41.3574	0	3	6
41.3818	1	4	4
41.4062	1	1	7
41.4307	5	4	2
41.4551	1	1	1
41.4795	1	3	7
41.5039	1	1	6
41.5283	2	2	4
41.5527	3	5	8
41.5772	4	6	3
41.6016	0	1	5
41.626	0	0	4
41.6504	1	1	1
41.6748	1	2	3
41.6992	4	0	7
41.7236	0	4	3
41.748	0	2	6
41.7725	0	0	4
41.7969	2	1	2
41.8213	0	2	5
41.8457	1	2	5
41.8701	0	2	3
41.8945	0	0	9
41.919	2	2	7
41.9434	0	3	3
41.9678	1	1	5
41.9922	1	2	1
42.0166	1	0	3
42.041	1	4	5
42.0654	1	0	4
42.0898	4	5	7
42.1143	1	5	4
42.1387	3	2	2
42.1631	1	1	4
42.1875	3	2	5
42.2119	1	5	2
42.2363	0	4	5
42.2607	1	2	5
42.2852	0	7	3
42.3096	1	0	1
42.334	3	0	3
42.3584	1	1	4
42.3828	1	1	1
42.4072	2	3	9
42.4316	3	2	3
42.456	0	7	8
42.4805	1	5	5
42.5049	1	1	6
42.5293	2	7	4
42.5537	0	2	3
42.5781	2	2	5
42.6025	1	6	1
42.627	0	2	3
42.6514	0	4	6
42.6758	0	1	3
42.7002	1	3	4
42.7246	0	1	3
42.749	0	4	6
42.7734	2	4	4
42.7978	2	4	3
42.8223	2	3	1
42.8467	0	4	4
42.8711	3	0	4
42.8955	4	1	2
42.9199	2	5	5
42.9443	2	4	3
42.9688	1	4	3
42.9932	2	3	3
43.0176	3	2	3
43.042	0	2	5
43.0664	1	2	5
43.0908	0	2	2
43.1152	0	3	3
43.1397	2	4	3
43.1641	3	1	3
43.1885	4	1	4
43.2129	1	3	4
43.2373	1	0	4
43.2617	2	3	5
43.2861	1	3	5
43.3105	1	4	2
43.335	0	2	3
43.3594	0	0	2
43.3838	0	4	0
43.4082	0	1	2
43.4326	2	5	2
43.457	0	6	1
43.4815	1	3	11
43.5059	1	2	4
43.5303	0	2	5
43.5547	0	4	6
43.5791	0	2	5
43.6035	2	4	5
43.6279	1	3	3
43.6523	0	2	2
43.6768	0	1	6
43.7012	2	3	4
43.7256	1	5	0
43.75	3	3	1
43.7744	1	3	4
43.7988	0	2	1
43.8232	3	1	5
43.8477	4	5	3
43.8721	2	3	8
43.8965	0	3	2
43.9209	1	3	1
43.9453	0	4	6
43.9697	1	0	8
43.9941	2	3	3
44.0185	1	2	6
44.043	3	4	5
44.0674	2	2	6
44.0918	1	0	7
44.1162	1	0	3
44.1406	2	2	6
44.165	1	1	5
44.1895	3	4	4
44.2139	2	4	4
44.2383	3	5	6
44.2627	0	1	6
44.2871	2	3	6
44.3115	3	1	5
44.3359	1	1	1
44.3603	2	1	6
44.3848	3	0	4
44.4092	1	1	4
44.4336	2	7	3
44.458	4	5	10
44.4824	0	1	4
44.5068	1	1	3
44.5312	0	1	3
44.5557	2	2	4
44.5801	0	2	5
44.6045	1	4	4
44.6289	2	5	2
44.6533	1	3	7
44.6777	1	1	3
44.7022	1	1	3
44.7266	4	2	1
44.751	0	3	3
44.7754	1	4	5
44.7998	2	2	2
44.8242	0	3	5
44.8486	0	0	5
44.873	1	2	6
44.8975	1	2	3
44.9219	0	1	6
44.9463	5	6	2
44.9707	2	4	5
44.9951	0	2	3
45.0195	0	8	4
45.044	0	4	10
45.0684	2	1	5
45.0928	0	1	4
45.1172	1	3	5
45.1416	0	2	2
45.166	2	5	3
45.1904	1	2	5
45.2148	0	1	9
45.2393	2	1	4
45.2637	3	4	8
45.2881	1	1	4
45.3125	1	3	3
45.3369	1	3	3
45.3613	2	3	2
45.3857	0	0	5
45.4102	1	1	0
45.4346	2	3	6
45.459	1	2	6
45.4834	2	1	6
45.5078	1	1	3
45.5322	4	1	7
45.5566	1	5	4
45.581	2	5	6
45.6055	0	0	4
45.6299	0	2	3
45.6543	2	3	4
45.6787	2	0	6
45.7031	1	6	2
45.7275	1	2	2
45.752	1	4	6
45.7764	2	1	3
45.8008	1	1	8
45.8252	2	3	5
45.8496	2	2	3
45.874	1	3	6
45.8984	0	1	2
45.9228	2	2	5
45.9473	2	0	6
45.9717	3	1	3
45.9961	3	2	2
46.0205	2	3	3
46.0449	2	3	5
46.0693	0	1	4
46.0938	3	2	2
46.1182	1	4	6
46.1426	2	1	4
46.167	1	3	6
46.1914	3	3	5
46.2158	2	1	2
46.2402	3	3	3
46.2647	2	2	5
46.2891	0	2	4
46.3135	2	4	3
46.3379	1	5	3
46.3623	0	1	10
46.3867	3	3	4
46.4111	1	2	7
46.4355	1	4	5
46.46	3	4	1
46.4844	0	1	5
46.5088	4	2	2
46.5332	2	4	2
46.5576	1	2	4
46.582	2	1	4
46.6065	0	4	1
46.6309	1	5	2
46.6553	1	0	4
46.6797	2	2	3
46.7041	1	5	3
46.7285	0	1	5
46.7529	0	1	3
46.7773	1	2	5
46.8018	1	2	4
46.8262	1	1	2
46.8506	3	2	7
46.875	3	3	4
46.8994	0	0	3
46.9238	2	2	3
46.9482	0	5	2
46.9727	1	1	7
46.9971	7	3	6
47.0215	0	2	9
47.0459	2	2	3
47.0703	1	4	8
47.0947	1	2	4
47.1191	0	2	4
47.1435	3	2	5
47.168	3	4	5
47.1924	1	4	4
47.2168	3	3	2
47.2412	3	1	2
47.2656	0	6	2
47.29	2	2	1
47.3145	1	3	1
47.3389	0	2	3
47.3633	1	3	3
47.3877	3	4	6
47.4121	0	1	2
47.4365	2	1	3
47.4609	2	2	6
47.4853	2	3	4
47.5098	2	1	5
47.5342	0	2	3
47.5586	0	3	5
47.583	2	2	6
47.6074	1	4	5
47.6318	1	3	2
47.6562	1	0	3
47.6807	1	5	2
47.7051	2	0	9
47.7295	0	2	6
47.7539	2	3	3
47.7783	3	3	5
47.8027	0	1	6
47.8272	0	1	3
47.8516	0	3	3
47.876	2	3	8
47.9004	0	5	4
47.9248	1	0	3
47.9492	0	4	3
47.9736	0	0	3
47.998	3	1	4
48.0225	2	1	2
48.0469	0	1	5
48.0713	2	3	3
48.0957	1	4	1
48.1201	2	1	1
48.1445	3	2	4
48.169	1	1	4
48.1934	2	3	2
48.2178	0	4	5
48.2422	3	4	6
48.2666	1	2	4
48.291	1	3	7
48.3154	5	3	4
48.3398	3	3	9
48.3643	4	2	5
48.3887	1	6	7
48.4131	0	3	5
48.4375	0	0	5
48.4619	2	3	8
48.4863	0	7	4
48.5107	1	4	3
48.5352	3	5	7
48.5596	1	2	6
48.584	2	2	5
48.6084	1	3	1
48.6328	1	4	2
48.6572	1	3	4
48.6816	0	4	4
48.706	0	1	4
48.7305	1	5	2
48.7549	1	0	2
48.7793	0	1	7
48.8037	3	2	0
[truncated: 2,097 more rows]

## Sheet: Fig 6a
binding energy (eV)	[Au25(Cys)18]	CV only	CV&[Au25(Cys)18]
410.08	0	0	0
409.98	0	0	0
409.88	0	0	0
409.78	0	0	0
409.68	0	0	0
409.58	0	0	0
409.48	0	0	0
409.38	0	0	0
409.28	0	0	0
409.18	0	0	0
409.08	0	0	0
408.98	0	0	0
408.88	0	0	0
408.78	0	0	0
408.68	0	0	0
408.58	0	0	0
408.48	0	0	0
408.38	0	0	0
408.28	0	0	0
408.18	0	0	0
408.08	0	0	0
407.98	0	0	0
407.88	0	0	0
407.78	0	0	0
407.68	0	0	0
407.58	0	0	0
407.48	0	0	0
407.38	0	0	0
407.28	0	0	0
407.18	0	0	0
407.08	0	0	0
406.98	0	0	0
406.88	0	0	0
406.78	0	0	0
406.68	0	0	0
406.58	0	0	0
406.48	0	0	0
406.38	0	0	0
406.28	0	0	0
406.18	0	0	0
406.08	0	0	0
405.98	0	0	0
405.88	0	0	0
405.78	0	0	0
405.68	0	0	0
405.58	0	0	0
405.48	0	0	0
405.38	0	0	0
405.28	0	0	0
405.18	0	0	0
405.08	0	0	0
404.98	0	0	0
404.88	0	0	0
404.78	0	0	3.09943e-06
404.68	0	0	3.09943e-06
404.58	0	0	9.29829e-06
404.48	0	0	9.29829e-06
404.38	0	0	1.54971e-05
404.28	0	0	1.85966e-05
404.18	0	0	2.78949e-05
404.08	0	0	4.02926e-05
403.98	0	2.35557e-06	5.88892e-05
403.88	0	2.35557e-06	8.36846e-05
403.78	0	2.35557e-06	0.000120878
403.68	0	7.0667e-06	0.000170469
403.58	0	1.17778e-05	0.000238656
403.48	0	1.6489e-05	0.000331639
403.38	3.03744e-05	2.59112e-05	0.000461815
403.28	0	4.24002e-05	0.000619886
403.18	3.03744e-05	6.36003e-05	0.00086784
403.08	3.03744e-05	9.89338e-05	0.00115
402.98	3.03744e-05	0.000153112	0.00158
402.88	9.11232e-05	0.000233201	0.00211
402.78	9.11232e-05	0.000353335	0.00282
402.68	0.000182246	0.000530002	0.00375
402.58	0.000242995	0.000789115	0.0049
402.48	0.000394867	0.00116	0.00645
402.38	0.000577114	0.00169	0.00834
402.28	0.000820109	0.00244	0.01079
402.18	0.00121	0.00348	0.01385
402.08	0.00173	0.00492	0.01773
401.98	0.00246	0.00688	0.02247
401.88	0.00346	0.00954	0.02839
401.78	0.0048	0.01309	0.03558
401.68	0.00665	0.0178	0.04426
401.58	0.00911	0.02398	0.05486
401.48	0.01236	0.03198	0.06744
401.38	0.01658	0.04221	0.08238
401.28	0.02211	0.05515	0.10014
401.18	0.02919	0.07131	0.12072
401.08	0.03818	0.09125	0.14465
400.98	0.04945	0.11551	0.1722
400.88	0.06351	0.14467	0.20342
400.78	0.08074	0.1792	0.23872
400.68	0.10169	0.21947	0.27817
400.58	0.12681	0.26572	0.32157
400.48	0.15655	0.31799	0.36917
400.38	0.19133	0.37581	0.42041
400.28	0.23133	0.43844	0.47477
400.18	0.27677	0.50471	0.53199
400.08	0.32741	0.57299	0.59091
399.98	0.38287	0.64121	0.6506
399.88	0.4424	0.70694	0.70986
399.78	0.50494	0.76749	0.76736
399.68	0.56897	0.82008	0.82169
399.58	0.6327	0.8621	0.871
399.48	0.69387	0.89131	0.91424
399.38	0.75022	0.90588	0.94988
399.28	0.79933	0.90503	0.97635
399.18	0.83897	0.88892	0.99349
399.08	0.86716	0.8585	1
398.98	0.8825	0.81544	0.99572
398.88	0.88408	0.76202	0.98143
398.78	0.87193	0.70091	0.95676
398.68	0.84663	0.63484	0.9231
398.58	0.80948	0.5665	0.88179
398.48	0.76237	0.49831	0.8335
398.38	0.70751	0.43229	0.78022
398.28	0.64725	0.37005	0.72344
398.18	0.58392	0.3128	0.66436
398.08	0.51977	0.26118	0.60467
397.98	0.45677	0.2155	0.54541
397.88	0.39639	0.17575	0.48785
397.78	0.33989	0.14173	0.43268
397.68	0.28807	0.11304	0.38061
397.58	0.24145	0.08918	0.33232
397.48	0.20014	0.06962	0.28781
397.38	0.1642	0.05378	0.24746
397.28	0.13331	0.04111	0.21129
397.18	0.10713	0.0311	0.17896
397.08	0.08529	0.02331	0.15069
396.98	0.06719	0.01731	0.12599
396.88	0.05249	0.01272	0.10451
396.78	0.04058	0.00926	0.08629
396.68	0.03107	0.00668	0.07073
396.58	0.02363	0.00476	0.05749
396.48	0.01777	0.00337	0.04658
396.38	0.01324	0.00236	0.03747
396.28	0.00975	0.00163	0.02988
396.18	0.00717	0.00112	0.02374
396.08	0.00519	0.000760848	0.01875
395.98	0.00374	0.000508802	0.01469
395.88	0.00264	0.000339202	0.01147
395.78	0.00188	0.000223779	0.00886
395.68	0.00131	0.000148401	0.00682
395.58	0.000911232	9.65782e-05	0.00524
395.48	0.000637863	6.12447e-05	0.00397
395.38	0.000425242	3.76891e-05	0.00301
395.28	0.000303744	2.35557e-05	0.00223
395.18	0.000212621	1.41334e-05	0.00167
395.08	0.000121498	9.42227e-06	0.00124
394.98	9.11232e-05	7.0667e-06	0.000929829
394.88	6.07488e-05	2.35557e-06	0.000681875
394.78	3.03744e-05	0	0.000495909
394.68	3.03744e-05	2.35557e-06	0.000371932
394.58	3.03744e-05	2.35557e-06	0.000247954
394.48	0	0	0.000185966
394.38	0	0	0.000154971
394.28	0	0	9.29829e-05
394.18	0	0	9.29829e-05
394.08	0	0	3.09943e-05
393.98	0	0	3.09943e-05
393.88	0	0	0
393.78	0	0	0
393.68	0	0	0
393.58	0	0	0
393.48	0	0	0
393.38	0	0	0
393.28	0	0	0
393.18	0	0	0
393.08	0	0	0
392.98	0	0	0
392.88	0	0	0
392.78	0	0	0
392.68	0	0	0
392.58	0	0	0
392.48	0	0	0
392.38	0	0	0
392.28	0	0	0
392.18	0	0	0
392.08	0	0	0

[truncated: 9 more sheets: Suppl Figure 2, Suppl Fig 3b, Suppl Fig 3c, Suppl Fig 6a, Suppl Fig 6b, Suppl Fig 6c, Suppl Fig 6d, Suppl Fig 6e, Suppl Fig 6f]
